# Supplementary material for: catena-Poly[[[bis­[aqua­nickel(II)]bis­(μ-pyridine-2,6-dicarboxyl­ato N-oxide)]-μ-1,2-di-4-pyridylethane] tetra­hydrate]
Source: Acta Crystallogr Sect E Struct Rep Online. 2008 Oct 4;64(Pt 11):m1358. doi: 10.1107/S1600536808031619 (PMC2959744; doi:10.1107/S1600536808031619)
Supplement: Supplementary file 1 [file e-64-m1358-sup1.cif]

##############################################################################
###                                                                        ###
###        Electronic paper (Acta Crystallographica Section E)             ###
###                                                                        ###
##############################################################################
#                                                                            #
# This CIF contains the data in a paper accepted for publication in Acta     #
# Crystallographica Section E. It conforms to the requirements of Notes      #
# for Authors for Section E, and has been peer reviewed under the auspices   #
# of the IUCr Commission on Journals.                                        #
#                                                                            #
# Full details of the Crystallographic Information File format               #
# are given in the paper "The Crystallographic Information File (CIF):       #
# a New Standard Archive File for Crystallography" by S. R. Hall, F. H.      #
# Allen and I. D. Brown [Acta Cryst. (1991), A47, 655-685].                  #
#                                                                            #
# The current version of the core CIF dictionary is obtainable from          #
# ftp://ftp.iucr.org/pub/cif_core.dic. The current version number is 2.4.    #
#                                                                            #
# Software is freely available for graphical display of the structure(s) in  #
# this CIF.  For information consult the CIF home page http://www.iucr.org/  #
# cif/home.html                                                              #
#                                                                            #
# This file may be used for bona fide research purposes within the           #
# scientific community so long as proper attribution is given to the journal # 
# article from which it was obtained.                                        #
#                                                                            #
##############################################################################
                                             
data_I
_audit_creation_method     SHELXL-97
_chemical_name_systematic
;
catena-Poly[[[bis[aquanickel(II)]bis(\m-pyridine-2,6-dicarboxylato
N-oxide)]-\m-1,2-di-4-pyridylethane] tetrahydrate]
;
_chemical_name_common     ?
_chemical_formula_moiety     'C26 H22 N4 Ni2 O12, 4(H2 O)'
_chemical_formula_sum     'C26 H30 N4 Ni2 O16'
_chemical_formula_iupac     '[Ni2 (C7 H3 N O5)2 (C12 H12 N2) (H2 O)2], 4H2 O'
_chemical_formula_weight     771.96
_chemical_melting_point     ?
_symmetry_cell_setting     triclinic
_symmetry_space_group_name_H-M     'P -1'
_symmetry_space_group_name_Hall     '-P 1'
loop_
    _symmetry_equiv_pos_as_xyz
    'x, y, z'
    '-x, -y, -z'
_cell_length_a     8.2803(16)
_cell_length_b     10.3542(15)
_cell_length_c     11.1326(16)
_cell_angle_alpha     113.727(2)
_cell_angle_beta     104.282(2)
_cell_angle_gamma     100.255(2)
_cell_volume     804.4(2)
_cell_formula_units_Z     1
_cell_measurement_reflns_used     2850
_cell_measurement_theta_min     2.14
_cell_measurement_theta_max     25.20
_cell_measurement_temperature     298(2)
_exptl_crystal_description     block
_exptl_crystal_colour     green
_exptl_crystal_size_max     0.25
_exptl_crystal_size_mid     0.19
_exptl_crystal_size_min     0.16
_exptl_crystal_density_diffrn     1.594
_exptl_crystal_density_meas     ?
_exptl_crystal_density_method     'not measured'
_exptl_crystal_F_000     398
_exptl_absorpt_coefficient_mu     1.250
_exptl_absorpt_correction_type     multi-scan
_exptl_absorpt_process_details     '(SADABS; Sheldrick, 1996)'
_exptl_absorpt_correction_T_min     0.7452
_exptl_absorpt_correction_T_max     0.8250
_exptl_special_details
;
;
_diffrn_ambient_temperature     298(2)
_diffrn_radiation_type     MoK\a
_diffrn_radiation_wavelength     0.71073
_diffrn_radiation_source     'fine-focus sealed tube'
_diffrn_radiation_monochromator     graphite
_diffrn_measurement_device_type     'Bruker APEXII area-detector'
_diffrn_measurement_method     '\f and \w'
_diffrn_detector_area_resol_mean     ?
_diffrn_reflns_number     4146
_diffrn_reflns_av_R_equivalents     0.0334
_diffrn_reflns_av_sigmaI/netI     0.0536
_diffrn_reflns_theta_min     2.14
_diffrn_reflns_theta_max     25.20
_diffrn_reflns_theta_full     25.20
_diffrn_measured_fraction_theta_max     0.983
_diffrn_measured_fraction_theta_full     0.983
_diffrn_reflns_limit_h_min     -9
_diffrn_reflns_limit_h_max     9
_diffrn_reflns_limit_k_min     -12
_diffrn_reflns_limit_k_max     12
_diffrn_reflns_limit_l_min     -13
_diffrn_reflns_limit_l_max     12
_diffrn_standards_number     0
_diffrn_standards_interval_count     0
_diffrn_standards_interval_time     0
_diffrn_standards_decay_%     ?
_refine_special_details
;
Refinement of <i>F</i>^2^ against ALL reflections. The weighted <i>R</i>-factor
<i>wR</i> and goodness of fit <i>S</i> are based on <i>F</i>^2^, conventional
<i>R</i>-factors <i>R</i> are based on <i>F</i>, with <i>F</i> set to zero for
negative <i>F</i>^2^. The threshold expression of <i>F</i>^2^ >
\s(<i>F</i>^2^) is used only for calculating <i>R</i>-factors(gt) <i>etc</i>.
and is not relevant to the choice of reflections for refinement.
<i>R</i>-factors based on <i>F</i>^2^ are statistically about twice as large
as those based on <i>F</i>, and <i>R</i>- factors based on ALL data will be
even larger.
;
_reflns_number_total     2850
_reflns_number_gt     2180
_reflns_threshold_expression     I>2\s(I)
_refine_ls_structure_factor_coef     Fsqd
_refine_ls_matrix_type     full
_refine_ls_R_factor_all     0.0371
_refine_ls_R_factor_gt     0.0281
_refine_ls_wR_factor_gt     0.0609
_refine_ls_wR_factor_ref     0.0626
_refine_ls_goodness_of_fit_ref     0.830
_refine_ls_restrained_S_all     0.830
_refine_ls_number_reflns     2850
_refine_ls_number_parameters     199
_refine_ls_number_restraints     0
_refine_ls_hydrogen_treatment     constr
_refine_ls_weighting_scheme     calc
_refine_ls_weighting_details
           'calc w=1/[\s^2^(Fo^2^)+(0.0269P)^2^+0.19P] where P=(Fo^2^+2Fc^2^)/3'
_atom_sites_solution_hydrogens     geom
_atom_sites_solution_primary     direct
_atom_sites_solution_secondary     difmap
_refine_ls_shift/su_max     0.000
_refine_ls_shift/su_mean     0.000
_refine_diff_density_max     0.349
_refine_diff_density_min     -0.287
_refine_ls_extinction_method     none
_refine_ls_extinction_coef     ?
loop_
    _atom_type_symbol
    _atom_type_description
    _atom_type_scat_dispersion_real
    _atom_type_scat_dispersion_imag
    _atom_type_scat_source
    'C' 'C' 0.0033 0.0016
                         'International Tables Vol C Tables 4.2.6.8 and 6.1.1.4'
    'H' 'H' 0.0000 0.0000
                         'International Tables Vol C Tables 4.2.6.8 and 6.1.1.4'
    'Ni' 'Ni' 0.3393 1.1124
                         'International Tables Vol C Tables 4.2.6.8 and 6.1.1.4'
    'N' 'N' 0.0061 0.0033
                         'International Tables Vol C Tables 4.2.6.8 and 6.1.1.4'
    'O' 'O' 0.0106 0.0060
                         'International Tables Vol C Tables 4.2.6.8 and 6.1.1.4'
_computing_data_collection     'APEX2 (Bruker, 2004)'
_computing_cell_refinement     'APEX2 (Bruker, 2004)'
_computing_data_reduction     'APEX2 (Bruker, 2004)'
_computing_structure_solution     'SHELXS97 (Sheldrick, 2008)'
_computing_structure_refinement     'SHELXL97 (Sheldrick, 2008)'
_computing_molecular_graphics
;
ORTEPIII (Burnett & Johnson, 1996), ORTEP-3 for Windows (Farrugia,
1997) and
PLATON (Spek, 2003)
;
_computing_publication_material     'SHELXL97 (Sheldrick, 2008)'
loop_
    _atom_site_type_symbol
    _atom_site_label
    _atom_site_fract_x
    _atom_site_fract_y
    _atom_site_fract_z
    _atom_site_U_iso_or_equiv
    _atom_site_adp_type
    _atom_site_calc_flag
    _atom_site_refinement_flags
    _atom_site_occupancy
    _atom_site_disorder_assembly
    _atom_site_disorder_group
    Ni Ni1 0.19610(4) 0.10188(3) 0.85792(3) 0.03124(11) Uani d . 1 . .
    O O1 0.0912(2) 0.1451(2) 0.70832(19) 0.0473(5) Uani d . 1 . .
    O O2 -0.1257(2) 0.1548(2) 0.5550(2) 0.0600(6) Uani d . 1 . .
    O O3 -0.03449(19) 0.0177(2) 0.85274(17) 0.0433(4) Uani d . 1 . .
    N N1 0.4335(2) 0.2138(2) 0.8837(2) 0.0376(5) Uani d . 1 . .
    N N2 -0.1753(2) -0.0555(2) 0.7358(2) 0.0354(5) Uani d . 1 . .
    C C1 -0.0673(3) 0.1028(3) 0.6318(3) 0.0401(6) Uani d . 1 . .
    C C2 -0.2011(3) -0.0227(3) 0.6272(3) 0.0368(6) Uani d . 1 . .
    C C3 -0.3544(3) -0.1043(3) 0.5128(3) 0.0489(7) Uani d . 1 . .
    H H3 -0.3736 -0.0847 0.4369 0.059 Uiso calc R 1 . .
    C C4 -0.4795(4) -0.2144(3) 0.5092(3) 0.0570(8) Uani d . 1 . .
    H H4 -0.5824 -0.2686 0.4315 0.068 Uiso calc R 1 . .
    C C5 -0.4508(3) -0.2433(3) 0.6215(3) 0.0492(7) Uani d . 1 . .
    H H5 -0.5343 -0.3172 0.6205 0.059 Uiso calc R 1 . .
    C C6 -0.2980(3) -0.1624(3) 0.7350(3) 0.0366(6) Uani d . 1 . .
    C C8 0.5711(3) 0.1727(3) 0.9306(3) 0.0490(7) Uani d . 1 . .
    H H8 0.5514 0.0953 0.9529 0.059 Uiso calc R 1 . .
    C C9 0.7394(3) 0.2397(3) 0.9470(3) 0.0507(7) Uani d . 1 . .
    H H9 0.8307 0.2077 0.9798 0.061 Uiso calc R 1 . .
    C C10 0.7726(3) 0.3553(3) 0.9144(3) 0.0436(6) Uani d . 1 . .
    C C11 0.9551(3) 0.4316(3) 0.9304(3) 0.0518(7) Uani d . 1 . .
    H H11A 1.0234 0.3635 0.9215 0.062 Uiso calc R 1 . .
    H H11B 0.9488 0.4587 0.8559 0.062 Uiso calc R 1 . .
    C C12 0.6307(3) 0.3995(3) 0.8690(3) 0.0479(7) Uani d . 1 . .
    H H12 0.6474 0.4782 0.8482 0.058 Uiso calc R 1 . .
    C C13 0.46548(10) 0.32671(9) 0.85477(8) 0.0442(7) Uani d . 1 . .
    H H13 0.3722 0.3577 0.8236 0.053 Uiso calc R 1 . .
    O O1W 0.22201(10) -0.11885(9) 0.72089(8) 0.0584(5) Uani d . 1 . .
    H H1W 0.1610 -0.1939 0.7212 0.088 Uiso d R 1 . .
    H H2W 0.2045 -0.1367 0.6357 0.088 Uiso d R 1 . .
    O O2W 0.15515(10) 0.41900(9) 0.61420(8) 0.0944(8) Uani d . 1 . .
    H H3W 0.0828 0.3364 0.5887 0.142 Uiso d R 1 . .
    H H4W 0.1122 0.489 0.6354 0.142 Uiso d R 1 . .
    O O3W 0.03080(10) 0.37588(9) 0.33371(8) 0.0875(7) Uani d . 1 . .
    H H6W 0.0820 0.3592 0.2741 0.131 Uiso d R 1 . .
    H H5W 0.1116 0.4510 0.4044 0.131 Uiso d R 1 . .
    C C7 -0.25478(10) -0.18425(9) 0.86469(8) 0.0374(6) Uani d . 1 . .
    O O4 -0.28538(10) -0.09359(9) 0.96606(8) 0.0401(4) Uani d . 1 . .
    O O5 -0.19822(10) -0.28825(9) 0.85957(8) 0.0540(5) Uani d . 1 . .
loop_
    _atom_site_aniso_label
    _atom_site_aniso_U_11
    _atom_site_aniso_U_22
    _atom_site_aniso_U_33
    _atom_site_aniso_U_12
    _atom_site_aniso_U_13
    _atom_site_aniso_U_23
    Ni1 0.02697(17) 0.0386(2) 0.03728(19) 0.00914(13) 0.01384(14) 0.02526(16)
    O1 0.0408(10) 0.0605(12) 0.0545(12) 0.0133(9) 0.0172(9) 0.0406(11)
    O2 0.0654(13) 0.0709(14) 0.0579(13) 0.0196(11) 0.0122(10) 0.0495(12)
    O3 0.0302(9) 0.0632(12) 0.0351(10) 0.0041(8) 0.0070(8) 0.0286(9)
    N1 0.0335(11) 0.0434(13) 0.0472(13) 0.0122(10) 0.0175(10) 0.0297(11)
    N2 0.0296(11) 0.0454(13) 0.0341(12) 0.0114(10) 0.0107(10) 0.0218(11)
    C1 0.0484(16) 0.0430(16) 0.0361(15) 0.0176(13) 0.0183(13) 0.0219(13)
    C2 0.0388(14) 0.0456(16) 0.0335(14) 0.0180(12) 0.0152(12) 0.0221(13)
    C3 0.0471(16) 0.0630(19) 0.0386(16) 0.0170(15) 0.0102(14) 0.0285(15)
    C4 0.0403(16) 0.073(2) 0.0413(17) 0.0064(15) 0.0009(14) 0.0243(16)
    C5 0.0403(15) 0.0570(19) 0.0440(17) 0.0067(13) 0.0102(13) 0.0241(15)
    C6 0.0319(13) 0.0431(16) 0.0374(15) 0.0096(12) 0.0129(12) 0.0219(13)
    C8 0.0419(15) 0.0528(18) 0.070(2) 0.0182(13) 0.0246(15) 0.0413(16)
    C9 0.0376(15) 0.0531(18) 0.070(2) 0.0172(13) 0.0220(14) 0.0340(16)
    C10 0.0384(14) 0.0430(16) 0.0456(16) 0.0072(12) 0.0191(13) 0.0172(14)
    C11 0.0420(16) 0.0497(18) 0.0549(18) 0.0048(13) 0.0224(14) 0.0172(14)
    C12 0.0497(16) 0.0403(16) 0.0560(18) 0.0061(13) 0.0202(14) 0.0270(15)
    C13 0.0400(15) 0.0445(16) 0.0553(17) 0.0127(13) 0.0167(13) 0.0305(15)
    O1W 0.0732(13) 0.0580(13) 0.0531(12) 0.0221(11) 0.0286(11) 0.0301(11)
    O2W 0.1038(19) 0.0682(16) 0.113(2) 0.0268(14) 0.0349(16) 0.0454(15)
    O3W 0.127(2) 0.0742(16) 0.0925(17) 0.0440(15) 0.0679(16) 0.0463(14)
    C7 0.0256(13) 0.0449(17) 0.0418(16) 0.0028(12) 0.0102(12) 0.0249(14)
    O4 0.0350(9) 0.0520(11) 0.0420(10) 0.0147(8) 0.0165(8) 0.0278(9)
    O5 0.0675(13) 0.0502(12) 0.0608(13) 0.0252(10) 0.0269(11) 0.0360(11)
_geom_special_details
;
All e.s.d.'s (except the e.s.d. in the dihedral angle between two l.s. planes)
are estimated using the full covariance matrix. The cell e.s.d.'s are taken
into account individually in the estimation of e.s.d.'s in distances, angles
and torsion angles; correlations between e.s.d.'s in cell parameters are only
used when they are defined by crystal symmetry. An approximate (isotropic)
treatment of cell e.s.d.'s is used for estimating e.s.d.'s involving l.s.
planes.
;
loop_
    _geom_bond_atom_site_label_1
    _geom_bond_atom_site_label_2
    _geom_bond_site_symmetry_2
    _geom_bond_distance
    _geom_bond_publ_flag
    Ni1 O3 . 1.9290(16) ?
    Ni1 O1 . 1.9373(16) ?
    Ni1 O4 2_557 1.9588(10) ?
    Ni1 N1 . 1.9828(18) ?
    Ni1 O1W . 2.2643(11) ?
    O1 C1 . 1.258(3) ?
    O2 C1 . 1.230(3) ?
    O3 N2 . 1.331(2) ?
    N1 C13 . 1.3332(19) ?
    N1 C8 . 1.345(3) ?
    N2 C6 . 1.358(3) ?
    N2 C2 . 1.361(3) ?
    C1 C2 . 1.525(3) ?
    C2 C3 . 1.379(3) ?
    C3 C4 . 1.377(4) ?
    C3 H3 . 0.9300 ?
    C4 C5 . 1.375(3) ?
    C4 H4 . 0.9300 ?
    C5 C6 . 1.371(3) ?
    C5 H5 . 0.9300 ?
    C6 C7 . 1.517(3) ?
    C8 C9 . 1.373(3) ?
    C8 H8 . 0.9300 ?
    C9 C10 . 1.386(3) ?
    C9 H9 . 0.9300 ?
    C10 C12 . 1.390(3) ?
    C10 C11 . 1.506(3) ?
    C11 C11 2_767 1.501(5) ?
    C11 H11A . 0.9700 ?
    C11 H11B . 0.9700 ?
    C12 C13 . 1.376(3) ?
    C12 H12 . 0.9300 ?
    C13 H13 . 0.9300 ?
    O1W H1W . 0.85 ?
    O1W H2W . 0.86 ?
    O2W H3W . 0.84 ?
    O2W H4W . 0.84 ?
    O3W H6W . 0.85 ?
    O3W H5W . 0.86 ?
    C7 O5 . 1.2351(14) ?
    C7 O4 . 1.2618(12) ?
    O4 Ni1 2_557 1.9588(10) ?
loop_
    _geom_angle_atom_site_label_1
    _geom_angle_atom_site_label_2
    _geom_angle_atom_site_label_3
    _geom_angle_site_symmetry_1
    _geom_angle_site_symmetry_3
    _geom_angle
    _geom_angle_publ_flag
    O3 Ni1 O1 . . 89.83(7) ?
    O3 Ni1 O4 . 2_557 86.14(5) ?
    O1 Ni1 O4 . 2_557 167.38(6) ?
    O3 Ni1 N1 . . 172.23(8) ?
    O1 Ni1 N1 . . 90.76(7) ?
    O4 Ni1 N1 2_557 . 91.65(6) ?
    O3 Ni1 O1W . . 94.95(6) ?
    O1 Ni1 O1W . . 97.00(6) ?
    O4 Ni1 O1W 2_557 . 95.30(6) ?
    N1 Ni1 O1W . . 92.67(6) ?
    C1 O1 Ni1 . . 129.11(16) ?
    N2 O3 Ni1 . . 123.58(13) ?
    C13 N1 C8 . . 117.39(17) ?
    C13 N1 Ni1 . . 123.82(12) ?
    C8 N1 Ni1 . . 118.78(15) ?
    O3 N2 C6 . . 114.80(18) ?
    O3 N2 C2 . . 123.49(19) ?
    C6 N2 C2 . . 121.6(2) ?
    O2 C1 O1 . . 124.3(2) ?
    O2 C1 C2 . . 115.3(2) ?
    O1 C1 C2 . . 120.5(2) ?
    N2 C2 C3 . . 118.2(2) ?
    N2 C2 C1 . . 121.5(2) ?
    C3 C2 C1 . . 120.3(2) ?
    C4 C3 C2 . . 121.1(2) ?
    C4 C3 H3 . . 119.5 ?
    C2 C3 H3 . . 119.5 ?
    C5 C4 C3 . . 119.4(3) ?
    C5 C4 H4 . . 120.3 ?
    C3 C4 H4 . . 120.3 ?
    C6 C5 C4 . . 119.5(2) ?
    C6 C5 H5 . . 120.3 ?
    C4 C5 H5 . . 120.3 ?
    N2 C6 C5 . . 120.3(2) ?
    N2 C6 C7 . . 116.2(2) ?
    C5 C6 C7 . . 123.6(3) ?
    N1 C8 C9 . . 123.1(2) ?
    N1 C8 H8 . . 118.5 ?
    C9 C8 H8 . . 118.5 ?
    C8 C9 C10 . . 119.7(2) ?
    C8 C9 H9 . . 120.2 ?
    C10 C9 H9 . . 120.2 ?
    C9 C10 C12 . . 117.0(2) ?
    C9 C10 C11 . . 121.5(2) ?
    C12 C10 C11 . . 121.5(2) ?
    C11 C11 C10 2_767 . 111.5(3) ?
    C11 C11 H11A 2_767 . 109.3 ?
    C10 C11 H11A . . 109.3 ?
    C11 C11 H11B 2_767 . 109.3 ?
    C10 C11 H11B . . 109.3 ?
    H11A C11 H11B . . 108.0 ?
    C13 C12 C10 . . 120.0(2) ?
    C13 C12 H12 . . 120.0 ?
    C10 C12 H12 . . 120.0 ?
    N1 C13 C12 . . 122.78(15) ?
    N1 C13 H13 . . 118.6 ?
    C12 C13 H13 . . 118.6 ?
    Ni1 O1W H1W . . 115.3 ?
    Ni1 O1W H2W . . 114.2 ?
    H1W O1W H2W . . 108.3 ?
    H3W O2W H4W . . 113.1 ?
    H6W O3W H5W . . 99.6 ?
    O5 C7 O4 . . 127.30(10)
                          ?
    O5 C7 C6 . . 117.9(2) ?
    O4 C7 C6 . . 114.9(2) ?
    C7 O4 Ni1 . 2_557 114.70(10)
                               ?
loop_
    _geom_hbond_atom_site_label_D
    _geom_hbond_atom_site_label_H
    _geom_hbond_atom_site_label_A
    _geom_hbond_site_symmetry_A
    _geom_hbond_distance_DH
    _geom_hbond_distance_HA
    _geom_hbond_distance_DA
    _geom_hbond_angle_DHA
    O1W H1W O3W 2_556 0.85 1.99 2.8144(15) 162.0
    O1W H2W O2 2_556 0.86 1.98 2.824(2) 167.5
    O3W H6W O5 2_556 0.85 1.94 2.7791(13) 169.6
    O3W H5W O2W . 0.86 2.44 2.8527(13) 110.4
    O2W H3W O2 . 0.84 2.15 2.976(2) 167.4
    O2W H4W O3W 2_566 0.84 1.97 2.7985(14) 169.0
data_global
_journal_date_recd_electronic     2008-09-25
_journal_date_accepted     2008-09-30
_journal_name_full     'Acta Crystallographica, Section E'
_journal_year     2008
_journal_volume     64
_journal_issue     11
_journal_page_first     m1358
_journal_page_last     m1358
_journal_paper_category     QM
_journal_coeditor_code     CV2458
_publ_contact_author_name     'Ming-Hua, Yang'
_publ_contact_author_address
;
Department of Chemistry,
Lishui University,
323000 Lishui,
P.R. China
;
_publ_contact_author_email     'zjlsxyhx@126.com'
_publ_contact_author_fax     '86 571-88303459'
_publ_contact_author_phone     '86 571-88303459'
_publ_section_title
;
<i>catena</i>-Poly[[[bis[aquanickel(II)]bis(\m-pyridine-2,6-dicarboxylato
<i>N</i>-oxide)]-\m-1,2-di-4-pyridylethane] tetrahydrate]
;
loop_
    _publ_author_name
    _publ_author_address
    'Ming-Hua Yang'
;
Department of Chemistry, Lishui College,
323000 Lishui,
People's Republic of China
;
