# Supplementary material for: catena-Poly[[[bis­[aqua­nickel(II)]bis­(μ-pyridine-2,6-dicarboxyl­ato N-oxide)]-μ-1,2-di-4-pyridylethane] tetra­hydrate]
Source: Acta Crystallogr Sect E Struct Rep Online. 2008 Oct 4;64(Pt 11):m1358. doi: 10.1107/S1600536808031619 (PMC2959744; doi:10.1107/S1600536808031619)
Supplement: Supplementary file 2 [file e-64-m1358-Isup2.hkl]

# 
# h,k,l, Fc-squared, Fo-squared, sigma(Fo-squared) and status flag 
# 
data_I
_shelx_title ' 1 in P-1' 
_shelx_refln_list_code          4 
_shelx_F_calc_maximum      140.97 
_exptl_crystal_F_000       398.00 
_reflns_d_resolution_high  0.8346 
 
loop_ 
 _symmetry_equiv_pos_as_xyz 
 'x, y, z' 
 '-x, -y, -z' 
 
_cell_length_a     8.2803 
_cell_length_b    10.3542 
_cell_length_c    11.1326 
_cell_angle_alpha 113.727 
_cell_angle_beta  104.282 
_cell_angle_gamma 100.255 
 
_shelx_F_squared_multiplier     1.000 
 
loop_ 
 _refln_index_h 
 _refln_index_k 
 _refln_index_l 
 _refln_F_squared_calc 
 _refln_F_squared_meas 
 _refln_F_squared_sigma 
 _refln_observed_status 
   1   0   0     1968.05     2069.15     18.03 o 
   2   0   0     1930.63     2050.49     14.55 o 
   3   0   0     3055.07     3079.53     21.42 o 
   4   0   0      594.04      610.70     11.60 o 
   5   0   0     1091.68     1112.69     17.14 o 
   6   0   0       14.27       19.40      5.34 o 
   7   0   0      167.95      184.60     18.23 o 
   8   0   0      312.37      329.43     24.64 o 
   9   0   0        0.03       -1.90     13.12 o 
  -9   1   0       83.53       92.25     17.73 o 
  -8   1   0      458.35      428.69     26.54 o 
  -7   1   0       68.21       77.93     12.92 o 
  -6   1   0       57.92       61.44      7.25 o 
  -5   1   0      517.22      528.63      9.84 o 
  -4   1   0      231.22      259.84      8.35 o 
  -3   1   0     1266.08     1371.19     19.30 o 
  -2   1   0     2417.40     2474.05     49.58 o 
  -1   1   0     5112.79     5500.84    111.73 o 
   1   1   0     1151.32     1140.35     15.02 o 
   2   1   0     3090.72     3142.79     31.75 o 
   3   1   0      585.05      584.70     13.67 o 
   4   1   0     1161.43     1123.17     35.31 o 
   5   1   0      205.47      203.03     15.12 o 
   6   1   0       16.17       15.29      5.85 o 
   7   1   0      462.33      475.67     26.74 o 
   8   1   0       62.20       75.82     17.03 o 
  -9   2   0      283.81      303.39     26.24 o 
  -8   2   0      137.30      133.12     16.93 o 
  -7   2   0        2.36        2.80      7.61 o 
  -6   2   0     1185.72     1194.68     21.67 o 
  -5   2   0      148.82      160.12      6.89 o 
  -4   2   0      531.58      518.03      7.39 o 
  -3   2   0      617.40      624.79     11.36 o 
  -2   2   0      791.84      749.30     10.69 o 
  -1   2   0    15043.59    14142.79     64.10 o 
   0   2   0       71.54       63.80      4.11 o 
   1   2   0        7.72       12.22      3.21 o 
   2   2   0       27.30       21.94      4.71 o 
   3   2   0     1562.26     1574.75     28.85 o 
   4   2   0       89.98       88.84     10.92 o 
   5   2   0      284.38      272.84     17.43 o 
   6   2   0       24.52       22.24      9.92 o 
   7   2   0      250.02      260.72     21.74 o 
   8   2   0        0.20        0.00     12.82 o 
  -9   3   0      211.14      205.33     23.04 o 
  -8   3   0        8.49       11.92     10.82 o 
  -7   3   0       52.62       55.09      8.32 o 
  -6   3   0      529.45      546.88     15.98 o 
  -5   3   0       83.52       89.51      7.68 o 
  -4   3   0       52.80       61.30      5.52 o 
  -3   3   0      553.03      595.08     12.00 o 
  -2   3   0     2740.50     2740.78     57.44 o 
  -1   3   0     3352.43     3489.85     32.65 o 
   0   3   0     1192.90     1242.51     17.13 o 
   1   3   0     1248.20     1308.59     60.40 o 
   2   3   0      133.76      135.02     10.22 o 
   3   3   0     1408.60     1404.57     29.75 o 
   4   3   0      533.04      508.22     21.03 o 
   5   3   0      415.46      361.99     20.43 o 
   6   3   0       16.81       12.02      9.92 o 
   7   3   0       68.05       55.32     10.15 o 
   8   3   0       13.51       11.82     14.82 o 
  -9   4   0       69.19       56.39     15.93 o 
  -8   4   0       38.79       30.40      9.04 o 
  -7   4   0      735.07      742.97     20.70 o 
  -6   4   0      142.39      153.94      8.75 o 
  -5   4   0      530.37      536.87     14.91 o 
  -4   4   0      407.71      393.11     11.89 o 
  -3   4   0        0.60        1.85      3.18 o 
  -2   4   0     2131.49     2182.83     31.65 o 
  -1   4   0        9.52        2.90      3.81 o 
   0   4   0     3920.19     4107.75     35.96 o 
   1   4   0     2634.52     2663.60    150.29 o 
   2   4   0      304.78      295.18     14.42 o 
   3   4   0      340.97      319.82     16.93 o 
   4   4   0      398.29      398.65     20.93 o 
   5   4   0        4.65        5.71      9.01 o 
   6   4   0      163.80      167.17     19.03 o 
   7   4   0        2.17        1.21      9.06 o 
  -9   5   0        5.70        6.31     10.66 o 
  -8   5   0      148.59      139.70     12.76 o 
  -7   5   0      386.07      420.81     17.24 o 
  -6   5   0      128.63      117.65     10.62 o 
  -5   5   0      730.74      740.28     17.88 o 
  -4   5   0     1307.47     1379.56     22.13 o 
  -3   5   0      558.75      564.11     19.73 o 
  -2   5   0     2483.13     2553.53     37.26 o 
  -1   5   0        7.01        6.21      4.81 o 
   0   5   0      404.04      394.04     13.72 o 
   1   5   0      291.03      310.29     13.92 o 
   2   5   0      821.26      791.28     24.24 o 
   3   5   0      469.59      478.07     21.43 o 
   4   5   0      201.27      196.92     17.33 o 
   5   5   0       55.90       69.51     13.72 o 
   6   5   0       36.36       27.85     13.32 o 
  -9   6   0       94.62       72.71     13.43 o 
  -8   6   0      185.57      182.66     15.38 o 
  -7   6   0       27.55       33.38      8.93 o 
  -6   6   0      393.73      389.95     22.29 o 
  -5   6   0       97.72       91.91      8.57 o 
  -4   6   0       37.19       44.67      9.42 o 
  -3   6   0      728.77      747.01     24.14 o 
  -2   6   0      228.21      234.58     14.22 o 
  -1   6   0      337.73      375.31     16.33 o 
   0   6   0      466.22      458.94     23.59 o 
   1   6   0      101.20      100.46     11.82 o 
   2   6   0      399.34      389.13     20.13 o 
   3   6   0        1.61       -1.90      8.21 o 
   4   6   0       21.60       18.13     10.92 o 
   5   6   0      185.47      188.10     20.63 o 
   6   6   0        3.87        2.70     13.72 o 
  -9   7   0       79.61       74.02     13.74 o 
  -8   7   0        9.40        6.31      9.69 o 
  -7   7   0      161.78      156.70     13.56 o 
  -6   7   0      120.30      129.28      9.32 o 
  -5   7   0        0.54        1.20      8.71 o 
  -4   7   0       49.33       44.87     10.52 o 
  -3   7   0        5.89        2.20      7.31 o 
  -2   7   0       86.53       90.65     11.12 o 
  -1   7   0        2.72        4.91      7.51 o 
   0   7   0        0.30        2.96      5.46 o 
   1   7   0      428.12      372.50     19.93 o 
   2   7   0      118.15      102.47     13.42 o 
   3   7   0        7.20        0.70     10.82 o 
   4   7   0      198.25      141.03     18.63 o 
   5   7   0       18.36       12.52     14.02 o 
  -8   8   0        0.01        0.48     10.46 o 
  -7   8   0      258.71      260.22     25.54 o 
  -6   8   0       30.13       35.56     14.52 o 
  -5   8   0       54.32       62.95      9.88 o 
  -4   8   0      312.78      331.54     21.53 o 
  -3   8   0        3.55        1.50      9.11 o 
  -2   8   0        4.91        4.17      6.30 o 
  -1   8   0       20.38       17.93     10.32 o 
   0   8   0       65.95       61.30     11.62 o 
   1   8   0      188.64      184.90     17.53 o 
   2   8   0       25.61       28.55     12.62 o 
   3   8   0        0.68       -1.70     11.72 o 
   4   8   0       62.21       46.98     15.83 o 
  -7   9   0      103.53      116.89     20.83 o 
  -6   9   0        1.33       -1.50     13.92 o 
  -5   9   0       68.95       76.12     16.53 o 
  -4   9   0      270.62      303.09     23.94 o 
  -3   9   0        2.02        3.31     11.12 o 
  -2   9   0       90.94       91.25     15.42 o 
  -1   9   0      101.73      100.86     14.42 o 
   0   9   0      164.39      166.77     19.23 o 
   1   9   0      127.19      116.79     17.33 o 
   2   9   0        0.19        2.00     13.32 o 
   3   9   0      162.99      187.60     23.24 o 
  -6  10   0        3.34        4.41     16.13 o 
  -5  10   0       94.53      108.28     20.23 o 
  -4  10   0       32.91       17.93     15.12 o 
  -3  10   0        3.36        4.51     13.42 o 
  -1  10   0        0.75       -1.10     12.42 o 
   1  10   0        3.45        7.61     14.82 o 
  -5  11   0       37.61       33.95     19.03 o 
  -4  11   0       16.92       18.13     19.13 o 
  -3  11   0       33.96       23.64     18.63 o 
  -1  11   0       81.53       74.42     18.83 o 
   3 -11   1      100.40      121.20     20.23 o 
   4 -11   1       51.89       53.79     18.23 o 
   5 -11   1        0.14        7.01     17.33 o 
  -1 -10   1       42.42       40.57     15.02 o 
   0 -10   1        6.05        5.51     12.42 o 
   1 -10   1       37.02       36.76     13.42 o 
   2 -10   1       30.13       29.75     14.02 o 
   3 -10   1      134.74      144.53     17.93 o 
   4 -10   1      266.87      305.29     24.24 o 
   5 -10   1       40.13       43.77     15.22 o 
   6 -10   1       27.18       29.22     10.73 o 
   7 -10   1       22.55       24.34     18.13 o 
  -3  -9   1       72.99       77.83     16.53 o 
  -2  -9   1       45.93       35.16     13.82 o 
  -1  -9   1        4.68        2.10      9.82 o 
   0  -9   1      213.28      232.38     19.43 o 
   1  -9   1      144.72      136.72     16.73 o 
   2  -9   1       33.27       26.24     10.92 o 
   3  -9   1      150.61      152.95     17.43 o 
   4  -9   1       51.56       39.76     12.42 o 
   5  -9   1       16.47       22.44     12.42 o 
   6  -9   1       80.69       68.51     15.73 o 
   7  -9   1        7.07        7.46     10.38 o 
   8  -9   1      104.04       87.85     14.58 o 
  -4  -8   1        9.32       12.12     14.12 o 
  -3  -8   1       58.17       57.29     14.52 o 
  -2  -8   1      401.56      420.38     22.74 o 
  -1  -8   1       37.16       28.95      9.72 o 
   0  -8   1      205.60      184.80     16.03 o 
   1  -8   1        2.83        1.40      7.71 o 
   2  -8   1      470.37      467.16     21.74 o 
   3  -8   1      709.81      757.33     27.85 o 
   4  -8   1       77.09       74.62     12.82 o 
   5  -8   1      117.11       98.26     14.52 o 
   6  -8   1       48.03       38.16     11.52 o 
   7  -8   1      214.65      231.00     15.86 o 
   8  -8   1      132.64      123.72     14.46 o 
  -5  -7   1       71.00       78.13     16.13 o 
  -4  -7   1       65.79       77.83     15.12 o 
  -3  -7   1      109.37      109.58     14.02 o 
  -2  -7   1        5.78        5.51      8.51 o 
  -1  -7   1      332.84      329.73     18.23 o 
   0  -7   1       77.33       78.92      7.15 o 
   1  -7   1       40.08       33.85      8.61 o 
   2  -7   1      371.27      358.48     17.93 o 
   3  -7   1        8.30       12.52      7.81 o 
   4  -7   1      295.51      310.70     19.13 o 
   5  -7   1      124.95      130.62     10.68 o 
   6  -7   1       17.47       14.16      7.54 o 
   7  -7   1      606.22      568.01     25.44 o 
   8  -7   1       71.70       62.19     11.75 o 
  -6  -6   1      138.91      148.12     14.00 o 
  -5  -6   1        0.13       -0.10     11.42 o 
  -4  -6   1      363.94      383.32     22.74 o 
  -3  -6   1      663.89      643.84     24.94 o 
  -2  -6   1     1060.87     1001.72     27.54 o 
  -1  -6   1     1693.47     1727.63     50.23 o 
   0  -6   1        6.80       12.42      5.91 o 
   1  -6   1     1392.15     1478.99     29.05 o 
   2  -6   1       62.72       59.80      8.61 o 
   3  -6   1      632.08      635.63     22.34 o 
   4  -6   1      615.99      600.26     15.96 o 
   5  -6   1        0.07        1.33      5.34 o 
   6  -6   1      306.15      313.89     14.41 o 
   7  -6   1      257.12      249.81     14.62 o 
   8  -6   1        0.51        0.07      8.95 o 
   9  -6   1      127.88      114.75     14.53 o 
  -7  -5   1       89.59       99.02     13.12 o 
  -6  -5   1       13.35       14.06      8.14 o 
  -5  -5   1        0.92       -1.50      9.82 o 
  -4  -5   1      604.49      569.12     23.64 o 
  -3  -5   1        0.01       -0.70      6.51 o 
  -2  -5   1     1674.11     1536.89     30.15 o 
  -1  -5   1      795.72      832.57     25.19 o 
   0  -5   1      153.68      146.84      9.52 o 
   1  -5   1     2888.45     2978.92     37.06 o 
   2  -5   1       10.19       10.12      5.31 o 
   3  -5   1      599.05      645.57     14.15 o 
   4  -5   1        8.68       10.58      4.65 o 
   5  -5   1      207.25      196.95     10.73 o 
   6  -5   1      796.15      803.47     20.11 o 
   7  -5   1      106.38      111.66     10.45 o 
   8  -5   1      106.11       95.29     11.65 o 
   9  -5   1       14.03        5.31     13.82 o 
  -7  -4   1       91.78       97.34     11.61 o 
  -6  -4   1        7.59        8.42      7.01 o 
  -5  -4   1      189.93      206.23     16.73 o 
  -4  -4   1     1142.53     1128.63     29.75 o 
  -3  -4   1       29.33       22.74      7.31 o 
  -2  -4   1     1953.68     2011.23     21.74 o 
  -1  -4   1     1201.99     1203.50     46.83 o 
   0  -4   1       24.53       21.43      4.21 o 
   1  -4   1       88.78       81.33      7.41 o 
   2  -4   1        2.35        2.81      2.58 o 
   3  -4   1     1030.72     1027.94     16.45 o 
   4  -4   1       47.41       55.37      5.73 o 
   5  -4   1      150.38      147.25      9.27 o 
   6  -4   1      438.68      434.68     15.01 o 
   7  -4   1       93.21       97.58      9.66 o 
   8  -4   1      269.54      264.53     22.64 o 
   9  -4   1        0.69       -0.70     12.72 o 
  -8  -3   1      108.36      119.99     19.13 o 
  -7  -3   1       60.28       69.33      9.86 o 
  -6  -3   1      177.65      177.52     11.86 o 
  -5  -3   1      718.90      714.91     17.98 o 
  -4  -3   1        6.47        1.60      6.11 o 
  -3  -3   1     1603.28     1671.91     29.45 o 
  -2  -3   1     1785.76     1825.72     36.26 o 
  -1  -3   1       19.73       17.09      2.38 o 
   0  -3   1     1141.17     1246.22     17.43 o 
   1  -3   1      407.53      404.45     11.62 o 
   2  -3   1       31.34       26.45      2.13 o 
   3  -3   1       35.10       29.41      3.89 o 
   4  -3   1        1.74        2.81      3.43 o 
   5  -3   1      441.42      444.49     13.16 o 
   6  -3   1      537.62      548.83     19.33 o 
   7  -3   1      114.21      104.03      9.81 o 
   8  -3   1      251.41      257.62     22.24 o 
   9  -3   1        7.98        8.31     14.92 o 
  -8  -2   1      120.82      122.80     18.23 o 
  -7  -2   1       27.14       23.17      7.68 o 
  -6  -2   1       27.16       35.58      6.86 o 
  -5  -2   1      291.45      303.21     13.17 o 
  -4  -2   1      664.23      561.60     55.14 o 
  -3  -2   1     3919.15     3765.54    142.63 o 
  -2  -2   1     1076.25      998.81      9.56 o 
  -1  -2   1    10414.68    10301.78    288.27 o 
   0  -2   1      424.45      476.27      9.21 o 
   1  -2   1     1555.84     1628.65     16.34 o 
   2  -2   1     2698.62     2826.30     38.46 o 
   3  -2   1      326.24      316.68      8.52 o 
   4  -2   1      178.12      175.98      5.06 o 
   5  -2   1      455.47      458.08     12.80 o 
   6  -2   1      224.68      220.35     11.30 o 
   7  -2   1       79.12       72.72     13.02 o 
   8  -2   1       51.91       48.88     14.02 o 
   9  -2   1      147.80      136.32     20.03 o 
  -9  -1   1      101.60      105.77     19.23 o 
  -8  -1   1       51.69       41.47     14.62 o 
  -7  -1   1       39.56       42.87     11.72 o 
  -6  -1   1      208.32      218.12     11.04 o 
  -5  -1   1       57.86       73.67      6.91 o 
  -4  -1   1     3152.82     3127.73    153.16 o 
  -3  -1   1      891.04      852.54     48.57 o 
  -2  -1   1     4311.86     4165.85    263.70 o 
  -1  -1   1      661.53      751.61     34.35 o 
   0  -1   1      210.57      181.94      3.22 o 
   1  -1   1     1379.23     1485.55     11.26 o 
   2  -1   1        3.36        4.52      1.94 o 
   3  -1   1      525.23      514.50      9.91 o 
   4  -1   1       23.26       21.74      3.89 o 
   5  -1   1        1.11        0.55      3.68 o 
   6  -1   1      526.50      557.40     24.44 o 
   7  -1   1      208.61      227.97     19.53 o 
   8  -1   1       95.79      100.46     16.43 o 
   9  -1   1      236.23      240.89     25.74 o 
  -9   0   1       85.35       99.76     18.53 o 
  -8   0   1        5.35        4.71     10.92 o 
  -7   0   1       28.71       23.84     10.02 o 
  -6   0   1      149.10      158.54      9.87 o 
  -5   0   1     1340.64     1331.48     27.47 o 
  -4   0   1     4933.53     5007.16    144.00 o 
  -3   0   1      136.18      122.18      4.18 o 
  -2   0   1     4250.95     4353.91    130.40 o 
  -1   0   1       10.19       27.28      1.38 o 
   0   0   1     2486.22     2264.78    100.96 o 
   1   0   1      200.68      147.10      3.91 o 
   2   0   1      427.44      423.97      7.04 o 
   3   0   1       65.16       59.95      4.50 o 
   4   0   1       25.81       21.49      3.92 o 
   5   0   1      258.79      245.90     16.33 o 
   6   0   1       12.41       13.42      7.91 o 
   7   0   1        3.50        0.70      9.72 o 
   8   0   1      310.45      335.24     25.74 o 
  -9   1   1        2.47       -1.70     12.42 o 
  -8   1   1       24.02       28.25     12.32 o 
  -7   1   1        1.66        3.11      8.51 o 
  -6   1   1      119.35      121.03      9.27 o 
  -5   1   1      238.44      245.31      7.09 o 
  -4   1   1        3.38        6.84      2.32 o 
  -3   1   1     1202.36     1194.80     10.63 o 
  -2   1   1      196.05      177.74      3.86 o 
  -1   1   1       58.54       86.14      4.61 o 
   1   1   1      165.53      178.69      3.89 o 
   2   1   1      236.10      230.17     10.62 o 
   3   1   1      514.57      550.01     14.32 o 
   4   1   1        9.25        6.61      6.31 o 
   5   1   1      344.65      327.03     18.83 o 
   6   1   1      130.86      138.02     16.13 o 
   7   1   1       32.33       36.26     12.62 o 
   8   1   1      295.94      301.99     25.84 o 
  -9   2   1       13.69        6.51     12.92 o 
  -8   2   1      122.91      117.79     16.03 o 
  -7   2   1       40.73       39.04      7.67 o 
  -6   2   1      546.75      546.85     16.43 o 
  -5   2   1      245.92      243.13      6.83 o 
  -4   2   1        2.23        0.89      2.15 o 
  -3   2   1        9.01       16.55      3.29 o 
  -2   2   1     8552.64     8358.27    149.14 o 
  -1   2   1     7411.08     7765.87     46.68 o 
   0   2   1      170.95      208.64      7.01 o 
   1   2   1        0.43        1.39      1.82 o 
   2   2   1       15.28       18.63      5.31 o 
   3   2   1      157.36      149.34     11.82 o 
   4   2   1        2.00        0.90      6.51 o 
   5   2   1       52.29       52.28     10.62 o 
   6   2   1       12.74       12.72      9.72 o 
   7   2   1      200.55      189.11     20.83 o 
   8   2   1      128.72      125.00     20.13 o 
  -9   3   1      145.83      146.14     19.73 o 
  -8   3   1       82.20       80.22     10.67 o 
  -7   3   1       41.70       39.19      7.91 o 
  -6   3   1      833.92      837.81     19.20 o 
  -5   3   1      147.61      166.14      9.45 o 
  -4   3   1     1399.95     1384.34     20.15 o 
  -3   3   1     2760.27     2761.80     33.15 o 
  -2   3   1     1758.01     1726.59     26.64 o 
  -1   3   1     3937.07     4191.28     37.46 o 
   0   3   1     1657.40     1754.84     21.64 o 
   1   3   1      222.67      206.80      6.24 o 
   2   3   1     1076.28     1027.56     24.84 o 
   3   3   1       21.61       20.23      7.21 o 
   4   3   1      295.35      292.87     18.03 o 
   5   3   1        3.66        1.00      8.51 o 
   6   3   1       35.50       34.56     12.32 o 
   7   3   1      287.68      287.47     24.94 o 
  -9   4   1      177.58      163.16     20.43 o 
  -8   4   1        3.66        4.52      8.14 o 
  -7   4   1      461.67      454.30     24.24 o 
  -6   4   1      291.77      288.50     13.20 o 
  -5   4   1       58.31       67.15      7.17 o 
  -4   4   1     1325.83     1372.97     21.39 o 
  -3   4   1       28.62       23.04      6.71 o 
  -2   4   1     2343.95     2433.14     34.56 o 
  -1   4   1     4257.30     4451.00     42.77 o 
   0   4   1       81.58       83.74      7.81 o 
   1   4   1     1079.26     1057.91     28.75 o 
   2   4   1      330.77      321.52     16.43 o 
   3   4   1      541.92      522.85     22.14 o 
   4   4   1      579.19      575.13     25.34 o 
   5   4   1       95.42       98.86     14.72 o 
   6   4   1      182.40      159.56     19.03 o 
   7   4   1       93.85      109.48     19.53 o 
  -9   5   1      109.66       92.75     13.46 o 
  -8   5   1       32.79       28.51      9.40 o 
  -7   5   1      262.41      244.76     14.41 o 
  -6   5   1       39.92       34.13      7.49 o 
  -5   5   1       42.55       39.41      6.59 o 
  -4   5   1      278.15      282.66     16.53 o 
  -3   5   1      893.36      895.95     24.84 o 
  -2   5   1      633.29      652.06     20.63 o 
  -1   5   1      192.07      194.41     12.82 o 
   0   5   1      384.53      381.51     10.92 o 
   1   5   1      490.20      505.82     20.63 o 
   2   5   1      153.67      141.43     13.52 o 
   3   5   1     1532.49     1453.65     37.56 o 
   4   5   1       79.04       88.14     13.82 o 
   5   5   1       39.30       36.46     13.22 o 
   6   5   1      239.89      262.12     24.94 o 
  -9   6   1        2.77        2.62     10.82 o 
  -8   6   1      186.21      184.44     15.40 o 
  -7   6   1       65.50       56.08      9.70 o 
  -6   6   1       56.63       58.17      8.97 o 
  -5   6   1      197.85      186.80     17.83 o 
  -4   6   1       11.09       10.12      8.71 o 
  -3   6   1       78.58       89.34     10.72 o 
  -2   6   1      258.48      284.76     16.53 o 
  -1   6   1      510.35      546.58     20.13 o 
   0   6   1      432.77      420.62     31.85 o 
   1   6   1      257.30      270.84     17.43 o 
   2   6   1      273.94      261.22     18.33 o 
   3   6   1      265.77      238.79     20.73 o 
   4   6   1        0.03       -0.70     10.62 o 
   5   6   1       28.65       27.74     15.32 o 
  -9   7   1       85.07       77.13     13.86 o 
  -8   7   1       91.97      101.53     13.06 o 
  -7   7   1        5.90        2.26      8.48 o 
  -6   7   1      102.55      111.58     16.63 o 
  -5   7   1      170.51      177.89     18.93 o 
  -4   7   1       49.13       52.38     11.82 o 
  -3   7   1      660.37      675.59     26.14 o 
  -2   7   1      248.20      259.32     17.73 o 
  -1   7   1      183.63      201.53     16.33 o 
   0   7   1      405.45      368.40     20.53 o 
   1   7   1        2.01        1.60      8.51 o 
   2   7   1     1015.18      991.50     34.66 o 
   3   7   1       38.21       31.25     13.02 o 
   4   7   1       14.41       11.32     13.12 o 
  -8   8   1      112.19      113.08     21.23 o 
  -7   8   1       10.31        9.72     15.02 o 
  -6   8   1      134.24      132.11     18.63 o 
  -5   8   1       94.67       86.94     15.73 o 
  -4   8   1       44.05       42.37     12.82 o 
  -3   8   1      301.07      308.40     21.43 o 
  -2   8   1       14.90       10.42     10.02 o 
   0   8   1      175.51      156.25     17.13 o 
   2   8   1      121.18      108.07     17.43 o 
   3   8   1        1.39        1.90     14.32 o 
  -7   9   1       40.81       24.24     17.13 o 
  -6   9   1       99.26      117.99     20.23 o 
  -5   9   1       43.38       54.69     16.03 o 
  -4   9   1      406.70      465.95     28.15 o 
  -3   9   1      148.79      151.65     18.03 o 
  -2   9   1       70.51       87.74     16.03 o 
  -1   9   1      242.97      281.96     22.94 o 
   0   9   1        0.61        2.50     11.22 o 
   1   9   1      414.69      410.06     27.04 o 
   2   9   1        3.76       -0.10     13.42 o 
  -6  10   1        1.16       -0.40     16.83 o 
  -5  10   1       37.57       37.16     17.53 o 
  -4  10   1       86.87       86.34     18.73 o 
  -3  10   1        8.42       15.02     16.23 o 
  -1  10   1       44.36       50.48     15.53 o 
   0  10   1       96.51      106.17     18.73 o 
   2 -11   2      111.77      121.10     19.13 o 
   3 -11   2       20.99       25.04     14.62 o 
   4 -11   2        1.13        1.70     13.62 o 
   5 -11   2      134.05      123.80     19.93 o 
   6 -11   2        0.80        4.91     15.63 o 
  -3 -10   2       64.38       71.92     17.93 o 
   1 -10   2      123.06      135.02     16.13 o 
   2 -10   2      171.18      181.69     20.23 o 
   3 -10   2        7.06        4.61     11.62 o 
   4 -10   2      350.16      368.40     25.44 o 
   5 -10   2       32.30       23.04     13.42 o 
   6 -10   2      128.31      116.59     17.73 o 
   7 -10   2      100.12       94.65     19.63 o 
  -4  -9   2      118.61      123.60     19.53 o 
  -1  -9   2      203.25      230.37     18.93 o 
   0  -9   2        5.37       -0.30      8.91 o 
   1  -9   2      100.23      110.08     14.32 o 
   2  -9   2       22.27       13.62     10.82 o 
   3  -9   2        8.62       12.92     10.42 o 
   4  -9   2      862.76      829.74     32.35 o 
   5  -9   2        0.79       -0.10     10.82 o 
   6  -9   2      315.88      302.79     24.24 o 
   7  -9   2       92.12       76.01     12.04 o 
  -5  -8   2       49.62       48.58     15.63 o 
  -4  -8   2      146.53      134.02     18.03 o 
  -3  -8   2      183.24      199.22     19.33 o 
  -2  -8   2      613.17      577.94     24.44 o 
  -1  -8   2       14.42       14.12      8.91 o 
   0  -8   2      396.09      394.42     13.35 o 
   1  -8   2       16.41       10.02      7.91 o 
   2  -8   2      129.67      124.50     13.92 o 
   3  -8   2     1132.52     1120.71     33.05 o 
   4  -8   2      164.17      152.85     16.43 o 
   5  -8   2      186.66      165.57     17.83 o 
   6  -8   2      404.42      414.89     17.65 o 
   7  -8   2        1.45        5.60      8.53 o 
   8  -8   2       66.27       68.97     12.67 o 
  -6  -7   2       25.85       31.15     14.62 o 
  -5  -7   2      318.02      323.46     17.32 o 
  -4  -7   2        9.87       10.97      7.34 o 
  -3  -7   2       41.04       31.15      9.52 o 
  -2  -7   2      292.24      282.46     17.03 o 
  -1  -7   2      650.51      671.94     20.93 o 
   0  -7   2      236.13      250.51     10.13 o 
   1  -7   2       92.85       80.93      9.92 o 
   2  -7   2      533.68      537.87     21.13 o 
   3  -7   2      898.77      877.62     27.74 o 
   4  -7   2       13.61        6.08      5.35 o 
   5  -7   2      489.72      484.41     16.50 o 
   6  -7   2       72.57       53.14      8.71 o 
   7  -7   2      227.83      206.62     14.50 o 
   8  -7   2       38.53       35.22     10.70 o 
  -6  -6   2      252.95      258.83     16.11 o 
  -5  -6   2      323.94      345.33     16.22 o 
  -4  -6   2      194.47      211.10     12.57 o 
  -3  -6   2     1155.14     1231.69     30.55 o 
  -2  -6   2      101.03      106.67     11.32 o 
  -1  -6   2      516.53      550.21     27.54 o 
   0  -6   2      321.21      334.94     14.12 o 
   1  -6   2      366.72      365.49     15.63 o 
   2  -6   2      676.96      694.02     17.03 o 
   3  -6   2      204.86      223.67      7.06 o 
   4  -6   2      219.05      210.00     10.82 o 
   5  -6   2      158.77      147.73     10.16 o 
   6  -6   2       55.00       61.39      8.60 o 
   7  -6   2      219.42      211.48     18.58 o 
   8  -6   2        9.16        8.16      8.85 o 
   9  -6   2       71.90       91.15     19.23 o 
  -7  -5   2       16.92       17.93      9.74 o 
  -6  -5   2      589.05      602.54     20.36 o 
  -5  -5   2       67.63       65.59      8.39 o 
  -4  -5   2      208.69      216.20     11.08 o 
  -3  -5   2     1350.29     1123.62     26.54 o 
  -2  -5   2      118.70      138.52      6.95 o 
  -1  -5   2      536.69      552.76     10.90 o 
   0  -5   2       29.39       31.15      5.91 o 
   1  -5   2      955.17      904.46     21.33 o 
   2  -5   2      919.23      961.92     25.04 o 
   3  -5   2       75.54       70.81      4.02 o 
   4  -5   2      945.62      925.07     18.21 o 
   5  -5   2      360.37      357.75     14.82 o 
   6  -5   2      537.94      529.51     17.07 o 
   7  -5   2      366.07      367.64     16.49 o 
   8  -5   2        3.33        2.05      8.25 o 
   9  -5   2       32.30       30.05     16.03 o 
  -8  -4   2       11.28        3.33      9.36 o 
  -7  -4   2      302.48      300.44     16.51 o 
  -6  -4   2      144.90      158.95     12.20 o 
  -5  -4   2      182.09      176.66     12.47 o 
  -4  -4   2      592.97      565.86     14.96 o 
  -3  -4   2        0.27        0.91      2.47 o 
  -2  -4   2     3329.59     3463.03    118.34 o 
  -1  -4   2        2.27        4.61      2.44 o 
   0  -4   2       35.89       42.17      3.68 o 
   1  -4   2      616.84      694.50     17.88 o 
   2  -4   2      484.65      486.19      8.80 o 
   3  -4   2     1175.90     1251.25     18.03 o 
   4  -4   2      975.53      933.42     17.42 o 
   5  -4   2        2.30        2.95      4.67 o 
   6  -4   2     1357.96     1382.44     25.04 o 
   7  -4   2      201.75      208.60     16.23 o 
   8  -4   2       13.02       11.82     12.22 o 
   9  -4   2       31.50       22.84     16.33 o 
  -8  -3   2       27.01       32.55     14.32 o 
  -7  -3   2      704.34      724.97     22.04 o 
  -6  -3   2        8.06       15.88      6.46 o 
  -5  -3   2     1776.51     1828.17     26.48 o 
  -4  -3   2      678.65      729.58     15.47 o 
  -3  -3   2     1002.44     1031.50     13.76 o 
  -2  -3   2     2772.16     2836.85     16.81 o 
  -1  -3   2      565.23      550.50      6.90 o 
   0  -3   2     3007.14     3078.46     61.55 o 
   1  -3   2      659.55      730.31     10.24 o 
   2  -3   2      356.21      343.99      5.29 o 
   3  -3   2       68.59       78.76      5.76 o 
   4  -3   2      144.68      159.48      8.14 o 
   5  -3   2     1080.40     1112.46     29.45 o 
   6  -3   2     1122.74     1165.99     37.31 o 
   7  -3   2        4.61        0.90      9.42 o 
   8  -3   2       89.06       77.63     15.83 o 
   9  -3   2       44.97       34.76     16.33 o 
  -9  -2   2        3.52        3.91     15.63 o 
  -8  -2   2      411.58      429.29     26.94 o 
  -7  -2   2      141.46      149.13     11.50 o 
  -6  -2   2      902.94      914.84     20.58 o 
  -5  -2   2     1937.39     1923.42     25.52 o 
  -4  -2   2        1.23       -0.28      2.43 o 
  -3  -2   2    14122.19    14094.07    732.27 o 
  -2  -2   2     2318.27     2342.02     66.69 o 
  -1  -2   2      200.29      205.30      4.82 o 
   0  -2   2     1016.91     1136.25     52.43 o 
   1  -2   2      880.52      778.22     40.54 o 
   2  -2   2     1755.21     1757.48     27.29 o 
   3  -2   2      224.18      207.20      7.54 o 
   4  -2   2      161.15      155.85     20.63 o 
   5  -2   2     1525.90     1598.58     22.95 o 
   6  -2   2       10.43       12.82      8.91 o 
   7  -2   2       13.19       13.22     10.42 o 
   8  -2   2      111.54      107.67     17.43 o 
  -9  -1   2       20.97       15.22     14.32 o 
  -8  -1   2      668.91      663.57     30.95 o 
  -7  -1   2        0.74       -1.24      5.70 o 
  -6  -1   2      773.44      794.09     26.39 o 
  -5  -1   2      393.80      370.36     20.50 o 
  -4  -1   2      315.95      299.66     16.20 o 
  -3  -1   2     3310.76     3192.88    211.81 o 
  -2  -1   2      191.50      179.16     10.54 o 
  -1  -1   2      978.79     1046.71     55.62 o 
   0  -1   2     6324.90     5667.03     44.30 o 
   1  -1   2     1423.23     1431.81     12.64 o 
   2  -1   2      224.51      216.65      8.61 o 
   3  -1   2       93.40      103.82      5.84 o 
   4  -1   2     2542.27     2587.15     65.66 o 
   5  -1   2     1965.59     2054.05     24.69 o 
   6  -1   2      159.69      144.53     16.03 o 
   7  -1   2      318.45      319.82     22.94 o 
   8  -1   2       39.07       26.14     13.42 o 
  -9   0   2      261.76      244.80     25.54 o 
  -8   0   2      386.63      385.22     25.54 o 
  -7   0   2      189.47      195.62     17.43 o 
  -6   0   2      206.78      213.79      8.26 o 
  -5   0   2       71.51       69.79      4.90 o 
  -4   0   2     1905.49     1977.18     55.08 o 
  -3   0   2       36.88       44.35      3.04 o 
  -2   0   2        1.09        2.75      1.43 o 
  -1   0   2     1788.46     1633.84     19.03 o 
   0   0   2        9.31       15.26      1.81 o 
   1   0   2      940.80      818.47      9.77 o 
   2   0   2      670.00      661.01     25.74 o 
   3   0   2      159.29      147.62      6.46 o 
   4   0   2     1377.93     1465.44     48.53 o 
   5   0   2      238.14      245.50     17.13 o 
   6   0   2       16.74       13.02      9.21 o 
   7   0   2      361.27      360.08     24.74 o 
   8   0   2        8.18       12.62     13.52 o 
  -9   1   2      459.99      484.88     29.85 o 
  -8   1   2        3.00        5.51     10.02 o 
  -7   1   2       91.75       90.15      8.99 o 
  -6   1   2      401.94      380.89     11.74 o 
  -5   1   2      838.90      830.17     12.65 o 
  -4   1   2     2971.22     2919.64     79.73 o 
  -3   1   2      242.45      254.14      6.12 o 
  -2   1   2     1078.11     1129.09     73.07 o 
  -1   1   2    19872.23    17374.22     74.72 o 
   0   1   2     1375.57     1263.17     27.74 o 
   1   1   2      288.96      276.78      6.39 o 
   2   1   2     3433.70     3578.45     81.98 o 
   3   1   2      100.30      109.30      5.58 o 
   4   1   2      509.23      479.28     20.83 o 
   5   1   2        1.98        4.81      8.11 o 
   6   1   2      311.31      313.01     21.94 o 
   7   1   2       42.59       47.08     13.92 o 
   8   1   2       75.96       66.81     17.83 o 
  -9   2   2      301.68      336.95     26.14 o 
  -8   2   2      189.73      212.24     20.03 o 
  -7   2   2       31.77       31.09      7.32 o 
  -6   2   2       37.97       38.93      6.72 o 
  -5   2   2     2460.56     2487.99     20.17 o 
  -4   2   2      539.66      540.35     16.83 o 
  -3   2   2       71.77       80.42      5.59 o 
  -2   2   2     8376.41     8602.22     57.89 o 
  -1   2   2      491.83      472.46     12.92 o 
   0   2   2        3.25        4.51      2.37 o 
   1   2   2      411.68      413.99      8.32 o 
   2   2   2       12.32        8.53      2.78 o 
   3   2   2     1558.45     1530.58     33.35 o 
   4   2   2      197.89      202.73     15.93 o 
   5   2   2      103.13      110.18     14.02 o 
   6   2   2      175.16      165.57     18.63 o 
   7   2   2       33.18       19.73     14.52 o 
  -9   3   2        3.35        7.11     12.62 o 
  -8   3   2      103.92       98.67     10.98 o 
  -7   3   2      778.08      794.64     20.82 o 
  -6   3   2      256.84      247.14     12.11 o 
  -5   3   2     1209.68     1186.85     20.89 o 
  -4   3   2      356.29      368.00     11.46 o 
  -3   3   2      896.72      933.81     22.94 o 
  -2   3   2     3473.94     3429.15     39.36 o 
  -1   3   2     2043.49     2095.79     28.55 o 
   0   3   2      791.30      785.05     12.94 o 
   1   3   2      110.19      101.61      6.16 o 
   2   3   2      998.19      961.66     26.24 o 
   3   3   2       13.54       16.23      7.71 o 
   4   3   2       17.86       17.43      9.11 o 
   5   3   2      425.18      449.83     25.14 o 
   6   3   2        3.55        0.50     10.52 o 
   7   3   2      121.51      105.17     20.23 o 
  -9   4   2       22.07       14.74      9.99 o 
  -8   4   2        2.97        0.39      8.18 o 
  -7   4   2       20.12       22.46      7.65 o 
  -6   4   2      400.84      406.81     24.54 o 
  -5   4   2      277.84      291.74     12.39 o 
  -4   4   2      818.00      821.03     24.44 o 
  -3   4   2     1394.72     1393.96     29.75 o 
  -2   4   2        0.97        1.90      5.21 o 
  -1   4   2     1466.99     1480.30     26.74 o 
   0   4   2      654.75      654.64     19.83 o 
   1   4   2       20.28       19.89      4.48 o 
   2   4   2      936.06      914.88     27.85 o 
   3   4   2      205.49      195.42     16.63 o 
   4   4   2       10.00       14.22      9.72 o 
   5   4   2       28.95       28.25     13.22 o 
   6   4   2       15.06        5.01     12.92 o 
  -9   5   2       40.17       35.46     11.32 o 
  -8   5   2       78.44       69.71     10.89 o 
  -7   5   2       15.75       13.12      7.68 o 
  -6   5   2       53.29       54.79      7.81 o 
  -5   5   2       18.28       13.42      9.01 o 
  -4   5   2       36.09       38.16      9.72 o 
  -3   5   2      168.55      179.89     14.42 o 
  -2   5   2      378.89      397.54     17.63 o 
  -1   5   2      985.95      993.21     24.44 o 
   0   5   2       91.49       91.78      7.81 o 
   1   5   2      281.61      284.46     17.43 o 
   2   5   2       52.17       46.88     10.32 o 
   3   5   2       59.68       63.00     12.32 o 
   4   5   2       45.73       27.85     12.02 o 
   5   5   2        0.31       -0.50     11.72 o 
  -9   6   2       44.88       46.59     12.21 o 
  -8   6   2       28.61       24.46      9.90 o 
  -7   6   2       99.99       99.25     11.31 o 
  -6   6   2       51.72       50.58     13.32 o 
  -5   6   2      150.52      132.81     16.53 o 
  -4   6   2      358.89      379.41     21.03 o 
  -3   6   2        0.32        0.60      8.11 o 
  -2   6   2      560.36      587.35     22.94 o 
  -1   6   2       90.27       93.45     11.32 o 
   0   6   2        1.14        2.20      7.41 o 
   1   6   2       38.66       35.16     10.82 o 
   2   6   2        0.36       -0.20      8.81 o 
   3   6   2        2.36        5.01     10.72 o 
   4   6   2       14.27        9.52     12.22 o 
   5   6   2        4.76        4.21     14.22 o 
  -8   7   2        4.02        6.41     15.32 o 
  -7   7   2      237.26      278.85     25.14 o 
  -6   7   2       63.18       70.81     15.32 o 
  -5   7   2       52.53       55.89     13.42 o 
  -4   7   2      235.95      226.77     19.53 o 
  -3   7   2      264.69      262.52     19.43 o 
  -2   7   2      762.60      787.17     27.95 o 
  -1   7   2        2.95        6.31      9.72 o 
   0   7   2      263.86      265.63     20.33 o 
   1   7   2        0.57       -0.90      9.32 o 
   2   7   2       65.05       63.50     14.12 o 
   3   7   2        6.43        8.11     13.92 o 
   4   7   2        0.17        2.70     14.12 o 
  -8   8   2       40.26       33.15     16.63 o 
  -7   8   2        7.45        2.20     15.12 o 
  -6   8   2        6.81        3.61     13.82 o 
  -5   8   2      203.85      196.02     21.94 o 
  -4   8   2       17.83       19.13     12.42 o 
  -3   8   2      240.86      270.44     21.53 o 
  -2   8   2       25.22       33.15     12.92 o 
  -1   8   2      164.07      159.66     18.73 o 
   0   8   2      176.61      116.09     16.13 o 
   1   8   2       18.21        6.21     11.72 o 
   2   8   2       42.49       54.59     15.63 o 
  -7   9   2        0.13        1.60     17.23 o 
  -6   9   2       19.71       18.53     16.53 o 
  -5   9   2       42.49       43.07     16.33 o 
  -4   9   2      177.67      211.44     25.04 o 
  -3   9   2       59.20       61.70     15.73 o 
  -1   9   2      114.57      114.59     17.53 o 
   0   9   2        6.42        4.31     13.82 o 
   1   9   2       80.72       78.73     17.63 o 
  -5  10   2        7.05       10.92     17.43 o 
  -4  10   2       41.38       30.85     17.33 o 
  -2  10   2       44.34       29.15     15.02 o 
  -1  10   2       37.17       33.35     17.13 o 
   3 -12   3        4.18        1.60     15.42 o 
  -1 -11   3        7.77        3.21     13.12 o 
   0 -11   3       33.68       35.86     14.22 o 
   1 -11   3      156.38      160.66     19.53 o 
   2 -11   3       16.44       17.83     14.72 o 
   3 -11   3       97.31       97.86     17.43 o 
   4 -11   3       46.34       35.96     16.33 o 
   5 -11   3      119.77      105.17     19.43 o 
   6 -11   3        8.95        2.00     15.12 o 
  -3 -10   3       72.93       55.29     16.03 o 
  -2 -10   3        4.16        4.51     11.72 o 
  -1 -10   3       42.29       49.58     13.42 o 
   0 -10   3      394.71      386.43     23.84 o 
   1 -10   3        0.00        0.27      7.26 o 
   2 -10   3      341.60      337.45     22.64 o 
   3 -10   3      105.59       93.95     15.63 o 
   4 -10   3      151.62      164.17     19.73 o 
   5 -10   3      196.76      180.59     21.23 o 
   6 -10   3        0.03        1.60     11.42 o 
   7 -10   3       43.46       29.55     15.93 o 
  -4  -9   3       57.33       49.88     15.32 o 
  -3  -9   3        6.47       11.32     11.52 o 
  -2  -9   3        1.86        0.80      9.92 o 
  -1  -9   3      168.13      149.94     16.83 o 
   0  -9   3       71.58       69.73      8.52 o 
   1  -9   3      186.25      197.82     11.54 o 
   2  -9   3      277.46      279.80     12.99 o 
   3  -9   3      100.99       93.55     13.92 o 
   4  -9   3      704.93      668.88     29.55 o 
   5  -9   3       13.68       10.42     11.32 o 
   6  -9   3       17.32       13.32      8.85 o 
   7  -9   3       67.89       60.79     12.03 o 
  -5  -8   3        3.46        0.50     12.02 o 
  -4  -8   3      297.73      301.59     23.44 o 
  -3  -8   3       70.12       63.10     12.32 o 
  -2  -8   3      124.22      114.18     14.32 o 
  -1  -8   3      201.83      190.48     11.06 o 
   0  -8   3       63.30       67.34      5.98 o 
   1  -8   3      351.12      362.83     13.26 o 
   2  -8   3      116.75      109.19      8.67 o 
   3  -8   3       34.26       30.55     10.02 o 
   4  -8   3        4.95        2.60      8.01 o 
   5  -8   3        9.12        3.95      6.29 o 
   6  -8   3       35.24       38.01      9.31 o 
   7  -8   3        4.32       -0.49      8.50 o 
   8  -8   3       46.64       41.07     11.49 o 
  -6  -7   3      100.30      107.97     18.33 o 
  -5  -7   3      152.36      159.36     19.33 o 
  -4  -7   3       98.91      106.57     13.92 o 
  -3  -7   3       11.67       17.39      6.16 o 
  -2  -7   3      676.94      683.24     16.63 o 
  -1  -7   3      146.48      153.62      7.28 o 
   0  -7   3      173.89      173.91      9.52 o 
   1  -7   3      315.14      335.01     14.52 o 
   2  -7   3       22.02       19.23      5.02 o 
   3  -7   3     1651.76     1656.88     37.56 o 
   4  -7   3       26.08       23.53      6.37 o 
   5  -7   3       50.23       50.18      7.96 o 
   6  -7   3      205.80      207.19     13.77 o 
   7  -7   3       56.79       49.87      9.83 o 
   8  -7   3       48.12       46.41     11.26 o 
  -7  -6   3      358.73      373.40     28.05 o 
  -6  -6   3        0.71        1.25      7.54 o 
  -5  -6   3      242.20      242.87     13.84 o 
  -4  -6   3       19.51       15.93      6.37 o 
  -3  -6   3      105.13      108.97      8.88 o 
  -2  -6   3      310.39      315.20      8.73 o 
  -1  -6   3       16.21       12.85      3.45 o 
   0  -6   3       50.11       46.36      5.51 o 
   1  -6   3      352.28      373.87     22.04 o 
   2  -6   3      863.61      892.25     17.48 o 
   3  -6   3     1023.03     1024.52     18.58 o 
   4  -6   3        4.18        7.26      4.94 o 
   5  -6   3      680.41      702.76     18.30 o 
   6  -6   3      537.10      517.14     17.74 o 
   7  -6   3       50.20       49.54      9.38 o 
   8  -6   3      101.31       97.81     12.32 o 
  -7  -5   3       71.64       67.56     10.93 o 
  -6  -5   3      346.76      353.40     16.18 o 
  -5  -5   3      433.13      476.53     16.23 o 
  -4  -5   3        0.30       -0.20      4.45 o 
  -3  -5   3     1000.59      994.64     17.79 o 
  -2  -5   3      402.55      419.48      8.57 o 
  -1  -5   3       47.95       43.87      3.40 o 
   0  -5   3     1059.76     1080.56     15.97 o 
   1  -5   3        0.02        0.94      2.98 o 
   2  -5   3     2236.16     2445.27     35.08 o 
   3  -5   3     1473.02     1554.07     13.31 o 
   4  -5   3       33.30       34.17      5.84 o 
   5  -5   3      900.61      907.36     20.04 o 
   6  -5   3       36.29       35.69      7.41 o 
   7  -5   3      129.98      119.28     11.11 o 
   8  -5   3       83.73       82.43     16.73 o 
  -8  -4   3      136.28      140.73     13.89 o 
  -7  -4   3      160.26      168.20     13.58 o 
  -6  -4   3      385.75      393.28     15.69 o 
  -5  -4   3        5.96        4.79      5.01 o 
  -4  -4   3     1349.36     1439.56     25.74 o 
  -3  -4   3      723.12      692.51     10.29 o 
  -2  -4   3       39.53       45.10      3.31 o 
  -1  -4   3       11.14        6.90      2.03 o 
   0  -4   3      199.00      248.20     10.12 o 
   1  -4   3     2584.53     2668.50     43.09 o 
   2  -4   3     2607.93     2778.82     39.55 o 
   3  -4   3       11.75        5.13      3.67 o 
   4  -4   3      228.19      228.40     13.12 o 
   5  -4   3      579.62      601.60     19.93 o 
   6  -4   3       99.01       92.65      8.94 o 
   7  -4   3      228.63      237.26     14.38 o 
   8  -4   3        3.85        2.60     12.32 o 
  -8  -3   3        6.80        0.80     13.12 o 
  -7  -3   3      515.29      520.31     20.38 o 
  -6  -3   3      454.64      449.89     15.50 o 
  -5  -3   3      313.47      321.58     11.99 o 
  -4  -3   3      848.65      783.64     21.37 o 
  -3  -3   3      283.54      308.44      9.10 o 
  -2  -3   3        2.25        7.39      2.04 o 
  -1  -3   3      516.74      525.98      7.73 o 
   0  -3   3     2419.72     2408.88     52.48 o 
   1  -3   3     1064.13     1186.79     17.91 o 
   2  -3   3       11.34       12.77      3.08 o 
   3  -3   3     1791.30     1770.49     21.18 o 
   4  -3   3      639.33      640.46     14.76 o 
   5  -3   3        9.93        7.71      5.17 o 
   6  -3   3      914.73      908.01     42.32 o 
   7  -3   3       57.11       49.18     12.82 o 
   8  -3   3      150.46      156.15     20.03 o 
  -9  -2   3       62.91       70.21     17.43 o 
  -8  -2   3       63.15       64.40     14.42 o 
  -7  -2   3      195.99      209.28     12.67 o 
  -6  -2   3      411.43      403.58     13.84 o 
  -5  -2   3      456.74      428.32     35.41 o 
  -4  -2   3      116.06      110.78      5.31 o 
  -3  -2   3       22.14       21.51      2.68 o 
  -2  -2   3       62.39       62.76      3.27 o 
  -1  -2   3      102.50       99.88      4.56 o 
   0  -2   3      182.38      217.36      7.53 o 
   1  -2   3     1164.82     1170.24     16.13 o 
   2  -2   3      137.97      140.41      7.56 o 
   3  -2   3      158.37      157.87      7.58 o 
   4  -2   3      206.68      210.48      9.30 o 
   5  -2   3      375.75      377.11     12.79 o 
   6  -2   3      825.35      813.42     30.65 o 
   7  -2   3       48.08       43.57     13.12 o 
   8  -2   3      194.88      186.90     22.54 o 
  -9  -1   3        3.00        3.51     12.72 o 
  -8  -1   3       54.90       53.29     13.32 o 
  -7  -1   3       64.38       74.03      8.29 o 
  -6  -1   3      130.13      136.28      9.55 o 
  -5  -1   3      712.85      676.25     37.74 o 
  -4  -1   3     1014.59     1030.14     51.07 o 
  -3  -1   3      239.06      226.70     18.93 o 
  -2  -1   3      412.43      458.08     23.32 o 
  -1  -1   3       18.67       15.77      2.28 o 
   0  -1   3     7463.44     7031.23     77.83 o 
   1  -1   3     3960.89     3912.54     44.52 o 
   2  -1   3       55.36       57.67      4.89 o 
   3  -1   3      869.12      829.07     37.66 o 
   4  -1   3       86.61       88.65      7.27 o 
   5  -1   3     1445.10     1398.06     35.76 o 
   6  -1   3      113.77      100.66     14.42 o 
   7  -1   3       24.56       12.92     11.52 o 
   8  -1   3      158.82      176.49     22.74 o 
  -9   0   3       44.12       45.87     15.02 o 
  -8   0   3       46.73       56.99     13.32 o 
  -7   0   3        5.86        4.01      8.61 o 
  -6   0   3      363.74      358.01     12.84 o 
  -5   0   3      130.54      123.45      6.15 o 
  -4   0   3      487.73      481.18     20.66 o 
  -3   0   3     1670.94     1738.96     77.61 o 
  -2   0   3      306.96      312.46     27.34 o 
  -1   0   3     2528.49     2173.72     25.84 o 
   0   0   3     1302.44     1309.72     19.43 o 
   1   0   3       22.53       27.59      3.15 o 
   2   0   3      176.68      175.38      6.96 o 
   3   0   3      194.87      174.91      7.70 o 
   4   0   3      431.75      421.18     19.83 o 
   5   0   3     1288.93     1211.96     34.76 o 
   6   0   3       88.66       81.73     13.72 o 
   7   0   3      343.74      356.08     26.04 o 
   8   0   3       19.17       19.43     15.22 o 
  -9   1   3       71.43       73.02     16.43 o 
  -8   1   3       87.90      104.67     15.32 o 
  -7   1   3      101.49       93.63      9.05 o 
  -6   1   3     1780.27     1739.15     38.24 o 
  -5   1   3      141.57      148.06      6.56 o 
  -4   1   3     2038.61     2052.15     40.10 o 
  -3   1   3     1022.28      974.23     54.44 o 
  -2   1   3      173.88      174.88      9.92 o 
  -1   1   3     2882.92     2686.55     30.45 o 
   0   1   3      503.99      447.14     19.73 o 
   1   1   3      196.70      185.20      6.57 o 
   2   1   3       14.24       20.60      3.68 o 
   3   1   3      339.45      353.07     17.43 o 
   4   1   3     1093.34     1065.32     31.35 o 
   5   1   3       45.98       43.57     11.22 o 
   6   1   3       68.52       49.88     13.22 o 
   7   1   3      202.79      212.14     23.14 o 
  -9   2   3       77.79       73.42     16.33 o 
  -8   2   3        1.08        1.33      7.65 o 
  -7   2   3       64.74       60.24      8.69 o 
  -6   2   3      581.53      584.47     27.09 o 
  -5   2   3      350.23      328.12     11.97 o 
  -4   2   3     2250.03     2301.13     67.36 o 
  -3   2   3      354.03      333.94     14.62 o 
  -2   2   3     1974.81     1884.15     29.45 o 
  -1   2   3     3368.86     3154.81     35.26 o 
   0   2   3      388.33      389.83     12.82 o 
   1   2   3     1147.24     1130.96     15.23 o 
   2   2   3       21.37       22.41      3.99 o 
   3   2   3     1210.67     1202.15     31.95 o 
   4   2   3      658.81      615.90     26.04 o 
   5   2   3        0.25       -0.60      9.21 o 
   6   2   3      237.96      235.18     22.34 o 
   7   2   3       19.94       18.43     14.72 o 
  -9   3   3       49.79       36.78     11.05 o 
  -8   3   3        0.42       -0.18      7.54 o 
  -7   3   3      374.77      384.57     16.24 o 
  -6   3   3       16.03       15.87      5.95 o 
  -5   3   3     1172.62     1178.15     26.94 o 
  -4   3   3      370.41      358.88     16.83 o 
  -3   3   3     1347.27     1365.91     28.75 o 
  -2   3   3     1482.06     1525.07     28.65 o 
  -1   3   3       59.32       61.10      7.31 o 
   0   3   3     1093.57     1091.67     21.64 o 
   1   3   3      402.96      387.77     19.08 o 
   2   3   3        5.27        5.41      5.91 o 
   3   3   3      333.52      335.14     20.03 o 
   4   3   3       71.19       63.10     12.42 o 
   5   3   3      119.40      105.77     15.73 o 
   6   3   3      128.99      126.40     19.03 o 
  -9   4   3       26.50       27.28     10.64 o 
  -8   4   3        4.89        6.77      8.33 o 
  -7   4   3      265.18      268.75     14.73 o 
  -6   4   3       43.50       49.11      8.09 o 
  -5   4   3      949.82      910.67     29.15 o 
  -4   4   3        3.32        6.31      7.61 o 
  -3   4   3     1666.74     1700.15     34.36 o 
  -2   4   3     1520.31     1468.78     30.25 o 
  -1   4   3      218.79      194.61     13.32 o 
   0   4   3       15.12       18.18      4.84 o 
   1   4   3       56.60       59.50      9.92 o 
   2   4   3      227.74      225.57     17.03 o 
   3   4   3      191.52      179.69     17.43 o 
   4   4   3        0.12        1.10      9.62 o 
   5   4   3       81.64       65.81     15.42 o 
  -9   5   3        4.85        1.78     10.12 o 
  -8   5   3      201.83      197.34     15.45 o 
  -7   5   3       10.13        9.68      7.94 o 
  -6   5   3      677.16      648.15     27.74 o 
  -5   5   3      533.20      537.27     24.84 o 
  -4   5   3      413.31      388.73     20.03 o 
  -3   5   3      641.99      659.57     24.34 o 
  -2   5   3      132.93      142.53     14.72 o 
  -1   5   3      480.38      495.40     19.83 o 
   0   5   3      120.44      116.15      9.38 o 
   1   5   3       15.25       11.32      8.51 o 
   2   5   3      158.81      146.44     16.33 o 
   3   5   3       62.24       63.10     13.62 o 
   4   5   3       40.82       31.85     13.52 o 
   5   5   3       72.54       78.03     17.93 o 
  -9   6   3       53.64       51.64     13.59 o 
  -8   6   3      152.73      139.23     20.63 o 
  -7   6   3       42.72       45.87     15.22 o 
  -6   6   3      884.90      899.86     34.46 o 
  -5   6   3       33.67       32.05     12.02 o 
  -4   6   3     1082.80     1086.76     33.75 o 
  -3   6   3      186.78      192.41     17.13 o 
  -2   6   3      214.96      223.96     17.23 o 
  -1   6   3      311.00      321.92     19.03 o 
   0   6   3       11.29       19.33      9.72 o 
   1   6   3      297.63      304.09     21.23 o 
   2   6   3      371.79      338.15     23.44 o 
   3   6   3        0.76        0.70     11.72 o 
   4   6   3       54.20       55.89     16.23 o 
  -8   7   3       39.61       37.16     17.93 o 
  -7   7   3      271.11      254.21     25.34 o 
  -6   7   3      331.67      323.42     25.44 o 
  -5   7   3      118.80      121.50     16.93 o 
  -4   7   3      340.06      382.02     24.24 o 
  -3   7   3        1.43       -0.70     10.02 o 
  -2   7   3      556.34      584.45     26.44 o 
  -1   7   3       51.59       55.19     12.32 o 
   0   7   3        3.79        1.20      9.82 o 
   1   7   3      282.05      290.37     22.94 o 
   2   7   3       38.62       39.16     14.32 o 
   3   7   3        0.31       -1.90     13.32 o 
  -8   8   3        0.38        1.00     17.53 o 
  -7   8   3      203.80      202.83     23.94 o 
  -6   8   3       21.01       27.85     15.53 o 
  -5   8   3      133.26      138.62     19.43 o 
  -4   8   3       98.38      104.77     17.33 o 
  -3   8   3       75.55       79.23     15.53 o 
  -1   8   3       90.30       80.13     15.32 o 
   0   8   3       16.79       24.64     14.12 o 
   1   8   3      203.50      224.56     23.54 o 
   2   8   3        0.18        1.40     14.02 o 
  -6   9   3        4.75        2.30     16.53 o 
  -5   9   3       28.75       21.74     16.33 o 
  -4   9   3        6.13        7.61     16.53 o 
  -3   9   3       48.94       37.36     15.93 o 
  -2   9   3        9.29        6.31     12.82 o 
  -1   9   3       12.51        9.42     14.62 o 
   0   9   3       50.04       61.90     17.13 o 
   0 -12   4        1.25       -1.10     14.12 o 
   2 -12   4       86.83       78.93     19.53 o 
   3 -12   4       94.29       98.16     19.23 o 
   4 -12   4      191.82      178.29     23.14 o 
  -2 -11   4      152.63      137.82     20.33 o 
  -1 -11   4       86.11       83.74     16.93 o 
   0 -11   4        8.67       11.72     12.42 o 
   1 -11   4      456.05      485.19     28.05 o 
   2 -11   4        9.03       11.72     14.02 o 
   3 -11   4      271.74      275.85     24.14 o 
   4 -11   4      174.69      155.35     20.03 o 
   5 -11   4       18.46       12.92     14.72 o 
  -3 -10   4       29.30       27.95     14.32 o 
  -2 -10   4      171.29      165.07     20.23 o 
  -1 -10   4        2.60        6.51     10.82 o 
   0 -10   4      386.68      407.36     24.54 o 
   1 -10   4      453.33      455.29     20.33 o 
   2 -10   4       19.80       11.52     11.32 o 
   3 -10   4       80.15       69.41     14.32 o 
   4 -10   4       93.03       74.72     15.42 o 
   5 -10   4       45.81       48.28     15.02 o 
   6 -10   4        6.89        6.91     12.12 o 
  -5  -9   4       67.54       56.49     16.73 o 
  -4  -9   4        0.02       -1.30     11.72 o 
  -3  -9   4      238.98      228.27     20.23 o 
  -2  -9   4       98.14       83.74     14.32 o 
  -1  -9   4       41.06       33.05     11.02 o 
   0  -9   4      408.48      393.20     15.22 o 
   1  -9   4       29.47       25.66      6.85 o 
   2  -9   4      192.22      201.73     17.73 o 
   3  -9   4      328.36      304.79     20.33 o 
   4  -9   4       77.19       73.32     14.02 o 
   5  -9   4       62.38       68.05     10.00 o 
   6  -9   4        0.40       -0.37      8.85 o 
   7  -9   4       40.35       37.76     11.54 o 
  -5  -8   4      113.38      130.71     18.53 o 
  -4  -8   4       71.53       62.20     13.92 o 
  -3  -8   4       12.48       10.72      8.81 o 
  -2  -8   4       17.83       19.03      9.32 o 
  -1  -8   4      308.39      324.05     12.96 o 
   0  -8   4      220.95      236.14     11.47 o 
   1  -8   4       26.84       31.41      6.17 o 
   2  -8   4       95.43      101.52      8.65 o 
   3  -8   4      255.03      245.50     18.53 o 
   4  -8   4      279.15      269.24     17.93 o 
   5  -8   4      136.47      123.10     10.90 o 
   6  -8   4        1.23        0.44      7.83 o 
   7  -8   4      207.69      190.52     15.47 o 
  -6  -7   4      219.08      253.81     23.84 o 
  -5  -7   4       49.60       47.68     13.32 o 
  -4  -7   4      313.63      296.48     20.33 o 
  -3  -7   4      330.33      333.94     20.43 o 
  -2  -7   4      335.88      327.38     12.33 o 
  -1  -7   4     1411.14     1475.50     22.85 o 
   0  -7   4      153.86      144.89      8.95 o 
   1  -7   4      837.04      805.82     16.71 o 
   2  -7   4     1870.09     1925.34     75.62 o 
   3  -7   4       19.43       14.29      5.49 o 
   4  -7   4      679.68      689.39     18.03 o 
   5  -7   4      139.73      138.82     10.76 o 
   6  -7   4       27.75       26.27      8.21 o 
   7  -7   4      155.36      154.28     13.53 o 
   8  -7   4        0.51        1.25      9.73 o 
  -7  -6   4      210.71      183.50     22.34 o 
  -6  -6   4      129.69      117.89     16.43 o 
  -5  -6   4      104.42      113.58     14.82 o 
  -4  -6   4       24.77       18.93      8.91 o 
  -3  -6   4      158.72      164.60      9.22 o 
  -2  -6   4      816.93      838.97     12.40 o 
  -1  -6   4      369.99      367.06      8.24 o 
   0  -6   4      141.31      129.14      7.89 o 
   1  -6   4     3517.12     3574.92     31.55 o 
   2  -6   4     2145.52     2197.86     25.24 o 
   3  -6   4      601.76      592.55     20.28 o 
   4  -6   4      958.74      982.34     20.17 o 
   5  -6   4        0.22        0.70      5.84 o 
   6  -6   4      391.43      383.48     16.11 o 
   7  -6   4       21.08       18.18      8.56 o 
   8  -6   4       81.70       92.55     18.03 o 
  -8  -5   4      157.56      159.76     20.93 o 
  -7  -5   4      380.51      384.42     25.74 o 
  -6  -5   4        0.59        1.39      6.79 o 
  -5  -5   4      244.90      266.21     13.03 o 
  -4  -5   4       72.09       74.41      9.72 o 
  -3  -5   4      566.70      564.87     10.46 o 
  -2  -5   4      542.98      569.72      9.40 o 
  -1  -5   4        3.55        8.91      2.55 o 
   0  -5   4        3.25        6.61      3.40 o 
   1  -5   4      139.50      140.23      5.29 o 
   2  -5   4       24.51       20.30      3.15 o 
   3  -5   4     1560.50     1599.30     22.18 o 
   4  -5   4        4.77        6.39      4.82 o 
   5  -5   4      181.38      169.15     11.09 o 
   6  -5   4      161.08      139.89     11.44 o 
   7  -5   4       32.07       31.27      9.21 o 
   8  -5   4      107.57      104.67     18.43 o 
  -8  -4   4      309.57      325.13     18.45 o 
  -7  -4   4      200.83      204.08     13.93 o 
  -6  -4   4       55.65       68.44      8.57 o 
  -5  -4   4      188.36      189.37     16.53 o 
  -4  -4   4       16.01       16.41      3.72 o 
  -3  -4   4      759.24      791.79     26.77 o 
  -2  -4   4       13.55       16.66      2.72 o 
  -1  -4   4       60.52       53.55      9.42 o 
   0  -4   4     1022.36     1002.23     35.86 o 
   1  -4   4       97.45       94.31      4.20 o 
   2  -4   4      300.86      317.87      9.47 o 
   3  -4   4      331.50      352.14     11.22 o 
   4  -4   4      194.52      180.75      9.99 o 
   5  -4   4      615.61      628.81     17.09 o 
   6  -4   4       20.53       16.34      7.28 o 
   7  -4   4       68.28       66.31     14.52 o 
   8  -4   4        2.60        2.20     14.32 o 
  -8  -3   4      352.70      368.29     17.38 o 
  -7  -3   4       15.99       11.29      7.43 o 
  -6  -3   4      180.71      200.40     11.54 o 
  -5  -3   4      112.35      107.11      6.69 o 
  -4  -3   4      440.95      435.62     17.02 o 
  -3  -3   4     1779.41     1870.93     54.96 o 
  -2  -3   4      147.88      168.96      5.86 o 
  -1  -3   4      333.08      359.50      9.17 o 
   0  -3   4      309.67      331.21      5.99 o 
   1  -3   4      274.27      280.25      9.97 o 
   2  -3   4     6332.67     6399.35     37.68 o 
   3  -3   4       32.61       27.56      5.31 o 
   4  -3   4      704.28      727.00     16.68 o 
   5  -3   4      606.52      585.91     16.18 o 
   6  -3   4       46.57       46.78     11.92 o 
   7  -3   4        1.89        2.10     10.72 o 
   8  -3   4       10.09        8.71     13.52 o 
  -9  -2   4       97.28       97.46     18.13 o 
  -8  -2   4      168.27      168.87     19.33 o 
  -7  -2   4      108.11      116.36      9.64 o 
  -6  -2   4      680.19      672.44     25.99 o 
  -5  -2   4       12.37       10.33      3.64 o 
  -4  -2   4     1380.99     1441.50     92.62 o 
  -3  -2   4     2631.69     2622.69    152.38 o 
  -2  -2   4      423.90      433.12     17.69 o 
  -1  -2   4      222.61      242.52      8.71 o 
   0  -2   4      239.24      244.50      6.22 o 
   1  -2   4     1615.84     1691.45     17.41 o 
   2  -2   4     3234.19     3303.86     53.39 o 
   3  -2   4       36.67       34.39      4.92 o 
   4  -2   4     1641.97     1678.57     23.44 o 
   5  -2   4      117.53      130.91     14.92 o 
   6  -2   4      310.22      292.87     21.53 o 
   7  -2   4        0.84        4.01     11.52 o 
   8  -2   4        8.53        8.61     15.53 o 
  -9  -1   4      264.76      284.16     26.24 o 
  -8  -1   4       23.69       27.34     11.92 o 
  -7  -1   4      543.84      573.78     17.08 o 
  -6  -1   4      403.41      390.77     22.77 o 
  -5  -1   4      413.30      391.22     20.78 o 
  -4  -1   4     6154.63     6203.28    393.85 o 
  -3  -1   4      524.72      502.25     23.62 o 
  -2  -1   4        6.73        9.70      2.82 o 
  -1  -1   4      796.26      754.72     17.63 o 
   0  -1   4      117.59      111.59      5.11 o 
   1  -1   4     1608.50     1609.97     23.84 o 
   2  -1   4      113.06      101.89      6.41 o 
   3  -1   4     1043.21     1107.38     44.87 o 
   4  -1   4      798.74      849.16     56.69 o 
   5  -1   4      212.03      186.80     17.13 o 
   6  -1   4        3.09        0.30      9.52 o 
   7  -1   4        0.43        0.70     11.92 o 
  -9   0   4      115.88      115.09     18.23 o 
  -8   0   4      405.49      443.02     25.94 o 
  -7   0   4      680.00      679.15     24.02 o 
  -6   0   4       12.21       11.41      4.39 o 
  -5   0   4     1362.51     1375.85     50.68 o 
  -4   0   4      615.06      598.73     25.15 o 
  -3   0   4      288.59      294.25     17.20 o 
  -2   0   4       24.30       25.04      5.21 o 
  -1   0   4        0.06        1.10      3.21 o 
   0   0   4     4606.17     4404.59     29.11 o 
   1   0   4     1218.05     1191.38     32.05 o 
   2   0   4      101.28       95.68     11.52 o 
   3   0   4     1454.03     1539.17     65.31 o 
   4   0   4        0.11        4.01      7.71 o 
   5   0   4      895.91      848.97     31.75 o 
   6   0   4       17.98       25.14     12.22 o 
   7   0   4        9.21       12.32     13.42 o 
  -9   1   4       15.08       22.44     14.52 o 
  -8   1   4      438.30      434.01     17.95 o 
  -7   1   4       54.05       45.05      8.10 o 
  -6   1   4      603.79      596.22     14.29 o 
  -5   1   4     1917.87     1898.98     55.81 o 
  -4   1   4      210.68      238.47     26.59 o 
  -3   1   4      227.60      227.37     12.22 o 
  -2   1   4      341.31      306.60     13.22 o 
  -1   1   4     2004.15     1822.45     28.45 o 
   0   1   4       49.33       54.81      4.82 o 
   1   1   4       22.23       23.07      4.03 o 
   2   1   4      793.13      795.13     15.32 o 
   4   1   4      362.01      343.06     20.93 o 
   5   1   4       67.83       56.69     12.92 o 
   6   1   4        5.04        3.31     11.62 o 
   7   1   4       37.69       41.17     16.03 o 
  -9   2   4       67.33       64.10     15.83 o 
  -8   2   4      179.22      188.29     22.14 o 
  -7   2   4      170.09      179.11     17.68 o 
  -6   2   4     1195.54     1204.45     34.11 o 
  -5   2   4      303.03      307.32     12.25 o 
  -4   2   4      474.74      470.26     19.23 o 
  -3   2   4     1468.78     1480.60     30.25 o 
  -2   2   4     1138.87     1092.97     24.84 o 
  -1   2   4     1529.30     1391.35     26.34 o 
   0   2   4      505.60      491.52     22.64 o 
   1   2   4      142.12      158.34      8.21 o 
   2   2   4      503.97      476.27     20.83 o 
   3   2   4       59.47       74.52     11.72 o 
   4   2   4      494.96      474.37     25.14 o 
   5   2   4       36.93       33.05     12.72 o 
   6   2   4       13.76       11.92     13.12 o 
  -9   3   4      174.96      181.19     19.13 o 
  -8   3   4        6.57        5.46      8.15 o 
  -7   3   4      163.44      172.29     12.76 o 
  -6   3   4      607.91      631.37     33.60 o 
  -5   3   4        4.93        1.00      7.71 o 
  -4   3   4      142.90      128.41     12.72 o 
  -3   3   4      761.88      720.97     23.34 o 
  -2   3   4        1.22        1.70      6.01 o 
  -1   3   4       57.04       47.68      8.21 o 
   0   3   4     1031.38     1002.16     19.28 o 
   1   3   4        6.96        5.26      4.60 o 
   2   3   4      351.50      327.33     19.53 o 
   3   3   4      117.20      117.59     14.52 o 
   4   3   4      321.23      321.42     23.14 o 
   5   3   4        6.75        5.21     11.72 o 
   6   3   4       25.98       24.14     15.53 o 
  -9   4   4      114.41      103.40     13.81 o 
  -8   4   4       47.85       43.32     10.14 o 
  -7   4   4      777.61      773.06     37.26 o 
  -6   4   4       81.06       68.51     12.32 o 
  -5   4   4       41.18       38.36     10.72 o 
  -4   4   4      179.32      178.19     15.02 o 
  -3   4   4        7.82        5.81      7.71 o 
  -2   4   4      179.26      212.34     15.93 o 
  -1   4   4       41.73       35.86      8.81 o 
   0   4   4       26.92       29.19      5.97 o 
   1   4   4      242.43      235.28     17.53 o 
   2   4   4       17.10       13.62      9.42 o 
   3   4   4      189.05      172.98     18.63 o 
   4   4   4      127.49      135.42     18.13 o 
   5   4   4       17.56        8.01     13.52 o 
  -9   5   4       25.31       30.90     11.68 o 
  -8   5   4       56.17       39.86     16.13 o 
  -7   5   4      155.82      165.07     20.63 o 
  -6   5   4      139.06      141.33     17.03 o 
  -5   5   4       98.24      110.68     14.82 o 
  -4   5   4      161.95      170.78     16.03 o 
  -3   5   4      234.73      253.81     18.13 o 
  -2   5   4       60.47       73.62     11.32 o 
  -1   5   4        0.00        0.05      5.52 o 
   0   5   4       63.36       58.19     11.62 o 
   1   5   4      134.44      134.52     16.33 o 
   2   5   4       28.17       22.24     11.12 o 
   3   5   4      162.53      162.76     20.03 o 
   4   5   4        0.04       -0.50     12.62 o 
  -9   6   4        0.03        0.10     17.23 o 
  -8   6   4      201.29      193.71     23.24 o 
  -7   6   4        0.89        5.11     13.52 o 
  -6   6   4       82.63       85.44     16.03 o 
  -5   6   4       30.77       24.74     12.42 o 
  -4   6   4      284.95      303.19     21.94 o 
  -3   6   4      482.18      462.05     24.04 o 
  -2   6   4      170.55      179.79     17.33 o 
  -1   6   4        6.30        2.40      8.71 o 
   0   6   4      126.89      135.72     16.13 o 
   1   6   4        0.81       -0.30     10.22 o 
   2   6   4       67.78       71.22     15.63 o 
   3   6   4       21.11       28.85     14.72 o 
  -8   7   4       21.62       34.66     18.23 o 
  -7   7   4       53.80       39.96     17.03 o 
  -6   7   4        5.18       10.12     14.22 o 
  -5   7   4       21.20       23.84     13.92 o 
  -4   7   4       63.34       65.91     14.92 o 
  -3   7   4       43.61       41.47     13.42 o 
  -2   7   4        0.20        0.30     11.72 o 
  -1   7   4        6.90        6.61     10.92 o 
   0   7   4       27.63       27.64     12.62 o 
   1   7   4        5.54        4.91     12.52 o 
   2   7   4       54.06       60.00     16.73 o 
  -7   8   4       21.02       19.53     17.73 o 
  -6   8   4        6.02        7.61     16.03 o 
  -5   8   4        2.88        1.80     14.82 o 
  -4   8   4       57.53       43.27     16.13 o 
  -3   8   4       24.11       31.35     14.72 o 
  -2   8   4        0.69       -1.10     11.32 o 
  -1   8   4       20.96       24.94     13.52 o 
   0   8   4        1.22       -1.20     13.12 o 
  -5   9   4       20.81       19.63     17.93 o 
  -4   9   4       30.35       37.06     18.03 o 
  -2   9   4       20.25       15.42     14.82 o 
   0 -12   5      107.25       96.56     19.43 o 
   2 -12   5       41.31       37.56     17.63 o 
   3 -12   5       18.27       14.22     15.53 o 
   4 -12   5       15.00        9.52     16.03 o 
  -2 -11   5        3.85       -1.50     13.22 o 
  -1 -11   5      110.21      111.08     18.03 o 
   0 -11   5       98.06       92.75     16.13 o 
   1 -11   5       39.91       24.64     14.72 o 
   2 -11   5        1.02        0.00     12.42 o 
   3 -11   5        0.34       -2.00     12.42 o 
   4 -11   5       63.68       59.50     16.63 o 
   5 -11   5        5.66        5.91     14.52 o 
  -4 -10   5       87.59       79.73     17.73 o 
  -3 -10   5       10.78       14.52     12.92 o 
  -2 -10   5       21.94       30.25     13.02 o 
  -1 -10   5       77.50       70.41     14.32 o 
   0 -10   5       28.53       26.43      8.45 o 
   1 -10   5        2.82        3.88      7.36 o 
   2 -10   5       23.00       24.34     11.82 o 
   3 -10   5        2.45        1.90     11.12 o 
   4 -10   5      189.20      187.70     19.63 o 
   5 -10   5        2.68        0.30     12.72 o 
   6 -10   5       49.76       43.97     16.53 o 
  -5  -9   5       76.78       70.71     17.43 o 
  -4  -9   5       46.55       42.47     13.02 o 
  -3  -9   5       68.39       64.00     14.32 o 
  -2  -9   5      202.20      195.72     17.93 o 
  -1  -9   5      149.50      127.57     11.12 o 
   0  -9   5      320.38      326.99     14.48 o 
   1  -9   5      142.64      148.39     11.32 o 
   2  -9   5       12.95        9.62      9.92 o 
   3  -9   5      340.77      318.22     22.04 o 
   4  -9   5       19.42       13.62     11.12 o 
   5  -9   5       34.87       27.04     12.82 o 
   6  -9   5       81.46       73.92     16.63 o 
   7  -9   5        5.81        4.41     14.72 o 
  -6  -8   5       16.80        9.21     14.02 o 
  -5  -8   5      184.07      181.29     21.13 o 
  -4  -8   5        0.87        0.60     10.02 o 
  -3  -8   5       15.36       14.42     10.02 o 
  -2  -8   5      528.47      582.14     25.84 o 
  -1  -8   5      112.45      106.01      8.77 o 
   0  -8   5     1201.62     1252.23     30.80 o 
   1  -8   5      201.09      206.40     11.05 o 
   2  -8   5      233.45      231.98     18.03 o 
   3  -8   5     1659.13     1590.07     40.27 o 
   4  -8   5       32.79       28.17      7.43 o 
   5  -8   5      141.96      133.56     11.52 o 
   6  -8   5        6.22        3.40      8.44 o 
   7  -8   5      306.70      301.15     18.20 o 
  -6  -7   5      128.54      134.92     18.53 o 
  -5  -7   5      137.35      157.05     17.53 o 
  -4  -7   5      242.10      234.68     19.43 o 
  -3  -7   5      275.82      257.52     17.83 o 
  -2  -7   5      351.20      364.47     13.09 o 
  -1  -7   5      678.31      715.72     23.09 o 
   0  -7   5      695.82      695.72     28.20 o 
   1  -7   5        1.33        0.55      4.14 o 
   2  -7   5     1213.95     1244.56     20.18 o 
   3  -7   5       23.77       19.79      6.10 o 
   4  -7   5      124.73      115.82      9.88 o 
   5  -7   5      122.99      126.15     10.79 o 
   6  -7   5      214.89      222.57     14.47 o 
   7  -7   5      301.66      288.67     17.62 o 
  -7  -6   5       20.75       17.33     13.22 o 
  -6  -6   5      213.19      217.35     20.73 o 
  -5  -6   5        4.34        1.60      8.71 o 
  -4  -6   5        4.59        7.61      8.21 o 
  -3  -6   5      728.67      702.38     16.43 o 
  -2  -6   5       84.90       79.44      6.88 o 
  -1  -6   5     1283.47     1290.56     37.71 o 
   0  -6   5      507.21      486.06     13.02 o 
   1  -6   5      653.71      696.75     30.65 o 
   2  -6   5     1347.52     1370.74     22.31 o 
   3  -6   5      263.99      278.42     11.49 o 
   4  -6   5      408.47      417.92     14.53 o 
   5  -6   5        8.58        6.65      6.23 o 
   6  -6   5      675.21      658.86     20.54 o 
   7  -6   5       58.16       64.31     11.08 o 
  -8  -5   5        9.22       11.62     14.72 o 
  -7  -5   5      224.62      219.05     21.23 o 
  -6  -5   5       60.62       67.41     12.12 o 
  -5  -5   5      117.52      108.07     13.52 o 
  -4  -5   5       14.36       12.42      5.05 o 
  -3  -5   5       42.56       45.01      5.84 o 
  -2  -5   5      912.85      919.06     17.10 o 
  -1  -5   5       99.81      101.01      7.15 o 
   0  -5   5       81.21       66.33      7.16 o 
   1  -5   5     3455.94     3612.64     62.49 o 
   2  -5   5       50.71       52.02      4.27 o 
   3  -5   5      485.37      533.58     14.29 o 
   4  -5   5      341.61      339.40     12.99 o 
   5  -5   5       64.21       63.80      8.31 o 
   6  -5   5      305.07      289.39     14.83 o 
   7  -5   5       39.18       34.56     13.72 o 
  -8  -4   5       18.18       17.93     13.52 o 
  -7  -4   5      476.44      489.09     26.04 o 
  -6  -4   5       18.02       12.12      9.01 o 
  -5  -4   5      161.79      188.97     10.50 o 
  -4  -4   5      816.23      812.93     35.17 o 
  -3  -4   5        2.67        3.00      2.73 o 
  -2  -4   5      954.46      996.32     17.01 o 
  -1  -4   5      149.77      170.60      7.78 o 
   0  -4   5     4183.22     3627.39    547.89 o 
   1  -4   5     3058.39     3323.07     66.97 o 
   2  -4   5       19.43       15.25      4.04 o 
   3  -4   5      857.27      864.32     32.45 o 
   4  -4   5      100.94       96.98      8.32 o 
   5  -4   5      291.28      299.22     13.63 o 
   6  -4   5       28.96       19.26      8.11 o 
   7  -4   5        0.75        2.40     11.82 o 
  -8  -3   5      447.80      469.81     18.98 o 
  -7  -3   5      306.59      354.52     15.30 o 
  -6  -3   5        1.04        2.16      5.48 o 
  -5  -3   5      388.50      395.38     22.55 o 
  -4  -3   5      197.17      193.58      8.79 o 
  -3  -3   5     1101.71     1117.81     71.39 o 
  -2  -3   5     3549.89     3495.05    168.22 o 
  -1  -3   5      882.65      857.18     15.22 o 
   0  -3   5     7245.89     7552.11     41.45 o 
   1  -3   5      927.19      953.07     40.62 o 
   2  -3   5     1257.23     1319.89     18.76 o 
   3  -3   5      698.95      687.95     15.40 o 
   4  -3   5        6.61        6.13      5.23 o 
   5  -3   5      365.91      376.87     14.70 o 
   6  -3   5       36.65       25.64     12.42 o 
   7  -3   5       17.65       12.82     12.72 o 
  -9  -2   5       66.52       90.25     17.83 o 
  -8  -2   5      686.51      719.46     21.39 o 
  -7  -2   5       42.55       42.76     10.92 o 
  -6  -2   5      401.79      392.97     52.99 o 
  -5  -2   5      143.68      139.42      8.10 o 
  -4  -2   5      118.24      123.57      7.09 o 
  -3  -2   5      654.00      696.87     36.89 o 
  -2  -2   5      104.89      120.56      6.76 o 
  -1  -2   5     3252.13     3106.49     72.82 o 
   0  -2   5     4061.93     4108.27     30.75 o 
   1  -2   5      112.25      119.33      6.75 o 
   2  -2   5     2509.10     2557.95     26.10 o 
   3  -2   5      129.00      123.44      8.36 o 
   4  -2   5      728.43      744.93     17.41 o 
   5  -2   5      507.82      512.73     25.14 o 
   6  -2   5        2.11        2.60     10.72 o 
   7  -2   5       98.08       84.54     17.23 o 
  -9  -1   5      359.07      389.23     27.24 o 
  -8  -1   5      199.22      211.74     19.83 o 
  -7  -1   5       26.44       27.53      5.69 o 
  -6  -1   5      266.62      255.43     21.43 o 
  -5  -1   5       84.23       94.34      6.09 o 
  -4  -1   5      310.26      321.19     13.14 o 
  -3  -1   5        3.29        1.25      3.18 o 
  -2  -1   5       24.93       19.30      3.75 o 
  -1  -1   5     1134.80     1154.45     75.12 o 
   0  -1   5        7.43       10.81      3.31 o 
   1  -1   5     1664.69     1602.29     19.86 o 
   2  -1   5      200.39      191.07      9.11 o 
   3  -1   5       81.74       88.08      7.26 o 
   4  -1   5      511.59      491.60     23.14 o 
   5  -1   5      214.91      175.38     18.13 o 
   6  -1   5        6.47        4.11     11.02 o 
   7  -1   5       89.57       82.73     18.03 o 
  -9   0   5      294.72      325.23     25.44 o 
  -8   0   5        1.19        0.70     10.22 o 
  -7   0   5      531.48      539.21     28.03 o 
  -6   0   5        1.72        3.93      4.17 o 
  -5   0   5      435.41      413.36     26.18 o 
  -4   0   5     1891.23     1716.82     89.24 o 
  -3   0   5      235.40      199.52     12.92 o 
  -2   0   5      167.27      130.51     10.22 o 
  -1   0   5     1605.09     1532.78     28.25 o 
   0   0   5     1421.57     1409.44     18.73 o 
   1   0   5     1167.11     1153.90     39.61 o 
   2   0   5       37.76       36.66      5.52 o 
   3   0   5      255.59      235.88     16.73 o 
   4   0   5      281.50      260.42     19.33 o 
   5   0   5        0.06        1.20     10.02 o 
   6   0   5        2.33        1.90     11.52 o 
  -9   1   5       94.29       98.36     17.33 o 
  -8   1   5      194.78      197.47     14.60 o 
  -7   1   5      237.75      251.99     14.18 o 
  -6   1   5       60.97       67.20      6.25 o 
  -5   1   5      698.44      715.29     35.36 o 
  -4   1   5      353.87      355.88     17.03 o 
  -3   1   5        7.66        7.41      6.21 o 
  -2   1   5      387.91      400.75     16.83 o 
  -1   1   5      843.68      788.08     21.53 o 
   0   1   5      469.12      481.52     12.34 o 
   1   1   5      247.53      242.64      9.79 o 
   2   1   5      113.56      109.56      8.69 o 
   3   1   5      659.76      663.47     26.04 o 
   4   1   5      225.32      208.84     18.93 o 
   5   1   5        1.20       -1.00     10.52 o 
   6   1   5      106.98       93.15     18.03 o 
  -9   2   5        0.60       -0.48      9.28 o 
  -8   2   5      446.27      445.95     18.69 o 
  -7   2   5      291.21      272.40     14.76 o 
  -6   2   5      208.62      189.67     14.62 o 
  -5   2   5      909.72      811.51     27.64 o 
  -4   2   5      671.00      627.11     23.24 o 
  -3   2   5      149.69      149.94     13.52 o 
  -2   2   5      664.62      633.73     21.33 o 
  -1   2   5      875.85      814.82     22.84 o 
   0   2   5      678.86      648.15     20.43 o 
   1   2   5      108.35      105.38      8.60 o 
   2   2   5      279.69      263.13     19.03 o 
   3   2   5      241.33      262.12     19.83 o 
   4   2   5        0.11       -0.30     10.12 o 
   5   2   5       84.72       75.32     16.03 o 
  -9   3   5      168.47      172.83     15.50 o 
  -8   3   5       71.53       68.08     10.87 o 
  -7   3   5        3.63        4.65      7.28 o 
  -6   3   5      467.17      426.29     23.94 o 
  -5   3   5      259.29      255.71     18.83 o 
  -4   3   5       17.12       19.43      8.91 o 
  -3   3   5      153.00      151.55     14.52 o 
  -2   3   5      415.22      433.20     19.53 o 
  -1   3   5      411.03      400.47     13.45 o 
   0   3   5      602.37      602.78     21.53 o 
   1   3   5        2.84        1.20      7.61 o 
   2   3   5      622.43      617.70     27.24 o 
   3   3   5       99.22       90.55     14.72 o 
   4   3   5       24.25       20.23     12.72 o 
   5   3   5      133.28      116.69     19.43 o 
  -9   4   5      248.53      263.65     18.81 o 
  -8   4   5       57.48       62.20     16.73 o 
  -7   4   5      456.07      449.33     27.34 o 
  -6   4   5      260.85      257.42     21.33 o 
  -5   4   5      100.46      108.68     14.32 o 
  -4   4   5      333.39      340.75     20.83 o 
  -3   4   5      175.70      177.39     16.13 o 
  -2   4   5      254.20      283.96     18.83 o 
  -1   4   5      562.90      563.94     16.62 o 
   0   4   5       38.98       37.76     10.42 o 
   1   4   5      121.44      129.21     16.13 o 
   2   4   5       62.30       59.60     13.32 o 
   3   4   5        0.08        0.00     10.92 o 
   4   4   5      115.05      112.08     19.53 o 
  -9   5   5       52.70       61.80     20.03 o 
  -8   5   5        0.11        2.80     15.02 o 
  -7   5   5      270.11      272.64     24.54 o 
  -6   5   5       79.30       93.55     15.93 o 
  -5   5   5       68.50       46.88     13.02 o 
  -4   5   5      372.95      379.81     23.24 o 
  -3   5   5       41.80       49.58     12.62 o 
  -2   5   5      233.93      248.40     18.63 o 
  -1   5   5      206.08      211.22     13.00 o 
   0   5   5        0.57       -1.30      9.21 o 
   1   5   5      131.63      138.82     17.13 o 
   2   5   5        5.68       10.52     12.02 o 
   3   5   5       88.88       83.74     17.43 o 
  -8   6   5       72.15       65.01     18.93 o 
  -7   6   5      219.38      204.53     24.34 o 
  -6   6   5        5.87        9.92     13.52 o 
  -5   6   5       79.72       82.83     16.03 o 
  -4   6   5      142.31      101.16     16.03 o 
  -3   6   5       12.48        8.81     11.32 o 
  -2   6   5      266.21      280.55     22.14 o 
  -1   6   5       21.47       18.93     11.12 o 
   0   6   5       41.39       38.26     13.22 o 
   1   6   5       55.46       58.09     16.13 o 
   2   6   5        6.02        3.61     13.22 o 
  -7   7   5       60.30       53.09     18.83 o 
  -6   7   5       10.66        7.31     15.32 o 
  -5   7   5      150.92      145.13     20.33 o 
  -4   7   5       46.53       48.58     15.32 o 
  -3   7   5       41.30       42.47     15.73 o 
  -2   7   5      111.85      117.49     17.43 o 
  -1   7   5        6.80       11.72     12.72 o 
   0   7   5      114.53      126.10     19.13 o 
   1   7   5       20.82       22.14     16.43 o 
  -6   8   5       25.43       26.64     18.53 o 
  -5   8   5       12.82       14.72     16.53 o 
  -4   8   5       11.69        5.51     17.13 o 
  -2   8   5        5.27        2.30     13.42 o 
  -1   8   5       14.67        6.61     14.32 o 
   0 -12   6        8.25        7.61     15.32 o 
   1 -12   6       98.68       84.04     18.53 o 
   2 -12   6       59.37       47.98     18.23 o 
   3 -12   6      117.61      105.07     20.03 o 
  -2 -11   6      103.89      100.16     18.33 o 
  -1 -11   6       29.29       30.55     13.92 o 
   0 -11   6      212.07      204.14     15.35 o 
   1 -11   6       35.19       32.45     15.12 o 
   2 -11   6      196.26      172.88     21.33 o 
   3 -11   6       91.18       63.30     16.23 o 
   4 -11   6        9.28        9.01     14.22 o 
   5 -11   6      183.53      189.01     23.24 o 
  -4 -10   6       22.55       15.53     12.92 o 
  -3 -10   6      193.96      172.48     21.43 o 
  -2 -10   6        0.01       -1.60     11.02 o 
  -1 -10   6      158.91      158.56     18.63 o 
   0 -10   6      647.31      631.82     21.69 o 
   1 -10   6       79.55       75.02     14.42 o 
   2 -10   6      360.47      356.58     24.04 o 
   3 -10   6       49.77       34.36     13.42 o 
   4 -10   6      188.32      147.14     18.83 o 
   5 -10   6      120.46      108.38     18.43 o 
   6 -10   6        2.87        7.61     14.52 o 
  -5  -9   6        5.49        3.41     13.02 o 
  -4  -9   6      257.38      263.83     23.44 o 
  -3  -9   6      224.33      222.46     20.73 o 
  -2  -9   6      137.06      149.04     16.33 o 
  -1  -9   6     1135.15     1144.44     24.56 o 
   0  -9   6      233.74      265.22     13.92 o 
   1  -9   6      580.25      600.95     17.98 o 
   2  -9   6       58.50       49.48     12.52 o 
   3  -9   6        1.50        0.50      9.72 o 
   4  -9   6      155.76      168.17     19.43 o 
   5  -9   6        7.49        6.51     12.32 o 
   6  -9   6       32.42       22.54     14.72 o 
  -6  -8   6       60.06       55.29     16.43 o 
  -5  -8   6       20.58       16.03     12.12 o 
  -4  -8   6      512.39      496.70     27.24 o 
  -3  -8   6       17.06       11.12      9.82 o 
  -2  -8   6     1000.09     1025.57     24.49 o 
  -1  -8   6     1839.62     1880.78     28.85 o 
   0  -8   6       16.93       11.77      5.91 o 
   1  -8   6      400.36      401.92     25.09 o 
   2  -8   6        9.69       10.62      9.21 o 
   3  -8   6     1045.10     1021.35     34.26 o 
   4  -8   6        7.47        8.31      9.32 o 
   5  -8   6       57.93       62.00     14.22 o 
   6  -8   6      113.02      107.57     18.53 o 
   7  -8   6       66.94       50.58     17.23 o 
  -7  -7   6       40.33       28.85     13.52 o 
  -6  -7   6       21.54       19.93     12.82 o 
  -5  -7   6      149.27      148.34     18.23 o 
  -4  -7   6        6.12        3.11      9.11 o 
  -3  -7   6        0.82        0.65      5.63 o 
  -2  -7   6      699.41      711.08     17.60 o 
  -1  -7   6      110.48      111.34      9.10 o 
   0  -7   6      486.60      490.05     14.58 o 
   1  -7   6       12.80       14.57      5.58 o 
   2  -7   6       35.81       26.24      5.63 o 
   3  -7   6      396.07      356.58     21.53 o 
   4  -7   6        9.31        4.41      9.62 o 
   5  -7   6       13.66       16.51      7.76 o 
   6  -7   6      250.91      247.71     16.00 o 
   7  -7   6        4.00        2.66     10.52 o 
  -7  -6   6       50.03       54.39     14.92 o 
  -6  -6   6        5.21        2.50     10.32 o 
  -5  -6   6      354.33      367.09     22.84 o 
  -4  -6   6       30.01       27.85      9.82 o 
  -3  -6   6      867.23      876.23     29.75 o 
  -2  -6   6      684.54      712.46     16.96 o 
  -1  -6   6      160.32      174.45     12.82 o 
   0  -6   6      441.28      422.90     13.01 o 
   1  -6   6        0.04        0.30      4.03 o 
   2  -6   6      599.15      592.18     14.46 o 
   3  -6   6       68.47       71.12      7.33 o 
   4  -6   6       55.70       67.07      8.25 o 
   5  -6   6       31.76       29.37      8.07 o 
   6  -6   6       74.52       71.73     10.73 o 
   7  -6   6        8.93        3.11     13.22 o 
  -8  -5   6       79.82       69.31     16.33 o 
  -7  -5   6        4.45        0.60     10.72 o 
  -6  -5   6      199.61      215.35     18.33 o 
  -5  -5   6       46.37       41.67     10.62 o 
  -4  -5   6       47.49       47.47      6.70 o 
  -3  -5   6     1890.75     1893.08     47.03 o 
  -2  -5   6      100.26       88.87     10.22 o 
  -1  -5   6     1313.16     1326.04     21.00 o 
   0  -5   6      877.07      917.21     17.35 o 
   1  -5   6       79.94       83.22      5.12 o 
   2  -5   6      809.84      824.53     17.58 o 
   3  -5   6       25.67       24.23      5.69 o 
   4  -5   6      128.31      122.65     10.07 o 
   5  -5   6       13.07       12.20      7.01 o 
   6  -5   6        7.45        3.71      8.43 o 
   7  -5   6       90.58       72.82     17.83 o 
  -8  -4   6      115.69      108.38     17.13 o 
  -7  -4   6       70.20       68.91     14.32 o 
  -6  -4   6      408.34      439.31     23.34 o 
  -5  -4   6       26.08       22.81      6.02 o 
  -4  -4   6     1215.01     1160.67     61.85 o 
  -3  -4   6      556.86      556.77     17.93 o 
  -2  -4   6     1170.36     1172.97     53.49 o 
  -1  -4   6     1341.91     1311.33     49.63 o 
   0  -4   6       33.04       29.91      3.04 o 
   1  -4   6      992.31      927.77     14.86 o 
   2  -4   6      203.26      208.45      9.45 o 
   3  -4   6      324.22      354.80     12.87 o 
   4  -4   6       13.16        9.70      6.12 o 
   5  -4   6        3.14        2.91      7.05 o 
   6  -4   6      167.10      154.95     19.03 o 
   7  -4   6       95.17       96.76     19.23 o 
  -8  -3   6        0.31        1.60     11.92 o 
  -7  -3   6      165.54      181.09     17.63 o 
  -6  -3   6      385.32      375.81     20.83 o 
  -5  -3   6        5.89        5.89      4.18 o 
  -4  -3   6      581.17      606.09     30.08 o 
  -3  -3   6        2.44        3.13      3.56 o 
  -2  -3   6     1135.67     1136.30     61.10 o 
  -1  -3   6      261.07      245.54      6.80 o 
   0  -3   6     1213.94     1195.08     15.49 o 
   1  -3   6     1482.43     1457.51     19.23 o 
   2  -3   6       16.51       12.39      4.62 o 
   3  -3   6       19.24       11.72      5.24 o 
   4  -3   6       22.62       22.42      6.91 o 
   5  -3   6       63.52       68.21     13.12 o 
   6  -3   6      256.10      278.75     24.14 o 
   7  -3   6       21.59       26.64     14.92 o 
  -8  -2   6      169.83      163.82     13.33 o 
  -7  -2   6       20.51       20.69      7.10 o 
  -6  -2   6       35.25       30.80      5.44 o 
  -5  -2   6      425.00      414.30     15.98 o 
  -4  -2   6      227.05      243.14     14.01 o 
  -3  -2   6      818.26      774.11     52.33 o 
  -2  -2   6      134.33      108.86     12.52 o 
  -1  -2   6      378.05      409.02      9.95 o 
   0  -2   6     1225.53     1202.39     17.04 o 
   1  -2   6      902.42      878.86     16.09 o 
   2  -2   6      424.96      417.70     13.67 o 
   3  -2   6       12.17       13.94      5.52 o 
   4  -2   6       85.05       91.75     12.92 o 
   5  -2   6      108.74       96.86     14.72 o 
   6  -2   6        6.62        8.01     12.12 o 
  -9  -1   6       59.55       73.12     17.63 o 
  -8  -1   6      260.56      304.19     22.94 o 
  -7  -1   6      135.88      138.38      8.75 o 
  -6  -1   6       93.90       91.79      7.00 o 
  -5  -1   6       61.01       65.08      6.63 o 
  -4  -1   6       60.83       55.23      6.27 o 
  -3  -1   6      614.71      592.62     19.93 o 
  -2  -1   6       37.64       31.15      7.11 o 
  -1  -1   6      348.74      332.17     10.07 o 
   0  -1   6      940.29      924.87     16.12 o 
   1  -1   6        7.14        8.15      4.35 o 
   2  -1   6       36.19       38.94      5.81 o 
   3  -1   6       43.29       47.63      7.12 o 
   4  -1   6       16.35        8.61      9.52 o 
   5  -1   6      191.93      206.33     20.53 o 
   6  -1   6        0.27       -1.10     12.12 o 
  -9   0   6      261.89      282.16     25.74 o 
  -8   0   6      186.25      185.81     14.11 o 
  -7   0   6        7.08        6.39      5.72 o 
  -6   0   6      420.29      407.28     18.48 o 
  -5   0   6     1018.26     1000.21     58.80 o 
  -4   0   6      181.90      160.76     14.12 o 
  -3   0   6      122.54      111.98     12.12 o 
  -2   0   6      113.65      118.49     12.02 o 
  -1   0   6      921.37      948.83     17.03 o 
   0   0   6      259.31      249.06     10.01 o 
   1   0   6      320.91      317.34     11.72 o 
   2   0   6       82.68       69.76      7.25 o 
   3   0   6        0.09        2.40      8.31 o 
   4   0   6      306.58      282.66     21.43 o 
   5   0   6        1.94       -0.60     11.12 o 
   6   0   6        0.61        2.50     13.82 o 
  -9   1   6      297.97      299.71     18.68 o 
  -8   1   6       84.06       87.64     11.00 o 
  -7   1   6        2.91        1.71      6.97 o 
  -6   1   6      479.12      459.14     23.74 o 
  -5   1   6      121.57      121.20     14.82 o 
  -4   1   6      432.66      390.23     19.13 o 
  -3   1   6      112.80      111.78     13.12 o 
  -2   1   6       41.73       39.16      8.51 o 
  -1   1   6     3056.93     3037.37     44.97 o 
   0   1   6        0.97        1.37      4.52 o 
   1   1   6      738.76      756.22     17.24 o 
   2   1   6      332.91      350.27     20.53 o 
   3   1   6      252.29      216.65     18.93 o 
   4   1   6      501.85      435.40     26.44 o 
   5   1   6        0.25       -1.10     13.32 o 
  -9   2   6      110.03      105.83     14.22 o 
  -8   2   6        2.71        3.68      8.57 o 
  -7   2   6       57.78       48.18     13.52 o 
  -6   2   6       17.44       16.83     10.72 o 
  -5   2   6      385.37      396.24     22.14 o 
  -4   2   6      272.73      262.12     18.13 o 
  -3   2   6        4.64        8.71      8.11 o 
  -2   2   6      521.28      509.83     21.43 o 
  -1   2   6       46.39       50.23      6.62 o 
   0   2   6      127.34      126.20     10.57 o 
   1   2   6      545.54      536.97     24.14 o 
   2   2   6        2.28        2.40      9.01 o 
   3   2   6      566.63      539.27     28.05 o 
   4   2   6       47.94       48.78     15.63 o 
   5   2   6        0.42        1.30     13.12 o 
  -9   3   6        1.86        2.34     10.48 o 
  -8   3   6        0.92        1.90     13.82 o 
  -7   3   6      240.63      227.37     20.73 o 
  -6   3   6       17.66       17.73     10.32 o 
  -5   3   6      234.49      234.48     19.33 o 
  -4   3   6       38.14       40.37     10.82 o 
  -3   3   6       48.90       60.00     11.22 o 
  -2   3   6      758.17      744.71     26.24 o 
  -1   3   6        0.11       -1.37      5.66 o 
   0   3   6      120.86      122.91      9.90 o 
   1   3   6       49.80       43.87     11.42 o 
   2   3   6      344.90      345.96     24.24 o 
   3   3   6      194.99      170.88     20.53 o 
   4   3   6        2.56        3.71     12.82 o 
  -9   4   6       38.14       25.74     18.23 o 
  -8   4   6       42.96       33.55     16.23 o 
  -7   4   6        0.92       -2.10     12.82 o 
  -6   4   6      236.28      205.83     21.23 o 
  -5   4   6      240.28      261.02     21.43 o 
  -4   4   6       73.29       76.62     13.62 o 
  -3   4   6       35.04       39.16     11.12 o 
  -2   4   6        1.58        1.30      9.82 o 
  -1   4   6       28.38       25.10      7.09 o 
   0   4   6      139.07      127.61     15.83 o 
   1   4   6        2.05        0.90     10.22 o 
   2   4   6      300.29      315.61     24.84 o 
   3   4   6       26.22       15.63     13.52 o 
  -8   5   6      148.80      148.04     22.54 o 
  -7   5   6        8.33       10.52     12.92 o 
  -6   5   6      115.51      121.50     18.53 o 
  -5   5   6      109.66      103.97     16.83 o 
  -4   5   6       43.81       56.19     14.02 o 
  -3   5   6       89.55      110.58     15.42 o 
  -2   5   6        1.67       -0.20     11.22 o 
  -1   5   6      149.64      138.82     17.13 o 
   0   5   6       61.50       48.58     13.52 o 
   1   5   6      193.23      216.85     22.34 o 
   2   5   6      113.24      103.27     18.43 o 
  -8   6   6        5.26        5.31     17.43 o 
  -7   6   6       27.97       27.34     15.32 o 
  -6   6   6       32.97       32.55     16.23 o 
  -5   6   6       26.33       30.25     15.12 o 
  -4   6   6       68.10       73.42     16.43 o 
  -3   6   6       27.21       26.64     13.62 o 
  -2   6   6       24.58       20.83     12.52 o 
  -1   6   6      104.31      102.57     17.23 o 
   0   6   6        7.68       10.12     13.02 o 
   1   6   6      126.91      139.23     20.53 o 
  -6   7   6        5.06        4.61     17.03 o 
  -5   7   6       68.50       89.34     20.83 o 
  -4   7   6       26.60       28.55     16.23 o 
  -3   7   6        0.42        1.60     15.83 o 
  -2   7   6       87.45       82.13     17.63 o 
  -1   7   6       66.17       70.81     17.73 o 
   1 -12   7      119.94      104.27     20.63 o 
   2 -12   7        3.39       -0.50     16.13 o 
   3 -12   7        8.93        8.81     15.73 o 
  -2 -11   7      238.99      218.65     23.44 o 
  -1 -11   7        4.14        1.60     11.92 o 
   0 -11   7      116.93      119.41     12.71 o 
   1 -11   7       44.40       39.66     15.02 o 
   2 -11   7        0.94       -2.70     12.82 o 
   3 -11   7       91.42       94.05     18.23 o 
   4 -11   7       28.88       22.64     15.63 o 
  -4 -10   7        1.54        2.00     13.22 o 
  -3 -10   7      244.78      238.49     23.14 o 
  -2 -10   7      265.04      261.02     22.64 o 
  -1 -10   7       54.28       56.01      9.80 o 
   0 -10   7      265.85      261.74     15.17 o 
   1 -10   7       81.71       88.74     15.53 o 
   2 -10   7      135.84      126.71     17.53 o 
   3 -10   7       59.83       51.28     14.52 o 
   4 -10   7       76.93       67.91     16.13 o 
   5 -10   7      175.89      173.28     21.64 o 
  -5  -9   7      286.17      307.70     26.34 o 
  -4  -9   7       17.80       12.32     11.12 o 
  -3  -9   7      288.82      311.10     23.54 o 
  -2  -9   7        0.99        0.56      7.26 o 
  -1  -9   7      405.69      406.19     16.25 o 
   0  -9   7        3.41        1.29      6.65 o 
   1  -9   7      278.89      274.53     15.48 o 
   2  -9   7       52.75       49.48     12.82 o 
   3  -9   7       11.33        4.81     10.72 o 
   4  -9   7      312.64      303.69     24.04 o 
   5  -9   7      121.87      121.60     18.53 o 
   6  -9   7        5.19        6.71     15.83 o 
  -6  -8   7      275.47      259.32     23.94 o 
  -5  -8   7       49.04       54.09     14.72 o 
  -4  -8   7      286.96      290.87     22.64 o 
  -3  -8   7      188.04      174.98     17.03 o 
  -2  -8   7      254.45      226.36     12.99 o 
  -1  -8   7      693.33      668.96     32.50 o 
   0  -8   7       64.85       54.18      7.67 o 
   1  -8   7      233.75      209.93     11.85 o 
   2  -8   7      161.34      162.56     17.43 o 
   3  -8   7       48.76       42.67     12.22 o 
   4  -8   7      101.81       85.74     15.32 o 
   5  -8   7       68.79       60.70     15.42 o 
   6  -8   7       84.26       92.05     18.23 o 
  -7  -7   7       64.40       45.57     16.13 o 
  -6  -7   7      158.18      160.86     19.53 o 
  -5  -7   7      156.59      155.85     18.63 o 
  -4  -7   7      191.38      167.07     17.63 o 
  -3  -7   7      125.10      110.72      9.61 o 
  -2  -7   7     1481.93     1475.64     39.26 o 
  -1  -7   7      218.81      215.80     11.60 o 
   0  -7   7       32.20       34.07      6.50 o 
   1  -7   7      161.60      165.30     10.16 o 
   2  -7   7      502.77      479.18     23.04 o 
   3  -7   7       96.50      107.57     14.52 o 
   4  -7   7      198.20      218.45     20.43 o 
   5  -7   7        0.07       -0.30     11.22 o 
   6  -7   7      332.95      347.96     27.64 o 
  -7  -6   7      400.24      440.31     28.55 o 
  -6  -6   7       25.00       24.44     10.82 o 
  -5  -6   7      669.59      638.33     28.85 o 
  -4  -6   7      130.89      134.95     11.05 o 
  -3  -6   7      992.48      986.70     27.29 o 
  -2  -6   7     2651.97     2683.69     47.63 o 
  -1  -6   7       41.34       35.97      6.12 o 
   0  -6   7        5.58        6.47      5.03 o 
   1  -6   7       25.62       18.78      5.78 o 
   2  -6   7       90.06       88.94     11.52 o 
   3  -6   7       54.25       49.88     11.32 o 
   4  -6   7       80.43       90.55     14.22 o 
   5  -6   7      364.59      359.14     16.52 o 
   6  -6   7      297.58      303.11     17.56 o 
  -8  -5   7      124.51      125.20     19.43 o 
  -7  -5   7      256.69      260.42     22.64 o 
  -6  -5   7      180.33      191.01     18.83 o 
  -5  -5   7      481.73      475.07     20.98 o 
  -4  -5   7      432.88      401.14     23.69 o 
  -3  -5   7     3044.87     3095.79    104.02 o 
  -2  -5   7      861.49      862.28     43.42 o 
  -1  -5   7      166.80      161.65      9.63 o 
   0  -5   7     1083.61     1145.78     32.55 o 
   1  -5   7       15.36       14.32      7.91 o 
   2  -5   7      434.32      456.74     21.64 o 
   3  -5   7      399.66      408.50     14.18 o 
   4  -5   7       75.38       74.24      9.19 o 
   5  -5   7      863.36      887.47     32.75 o 
   6  -5   7       42.14       46.38     15.63 o 
  -8  -4   7      273.78      262.32     23.54 o 
  -7  -4   7        1.41        3.11     10.22 o 
  -6  -4   7      280.81      294.48     20.63 o 
  -5  -4   7       62.15       59.33      7.66 o 
  -4  -4   7      749.59      751.83     54.99 o 
  -3  -4   7     2566.83     2442.37    145.84 o 
  -2  -4   7        0.41        0.49      4.03 o 
  -1  -4   7      434.63      458.04     20.63 o 
   0  -4   7      736.78      794.49     25.54 o 
   1  -4   7      416.17      408.18     11.83 o 
   2  -4   7     1098.46     1129.72     20.00 o 
   3  -4   7      516.94      497.34     15.43 o 
   4  -4   7      355.75      365.77     15.50 o 
   5  -4   7      410.90      424.91     32.75 o 
   6  -4   7        2.53        2.60     12.42 o 
  -8  -3   7      120.26      102.97     16.43 o 
  -7  -3   7       79.17       78.83     13.82 o 
  -6  -3   7      137.50      106.02     11.52 o 
  -5  -3   7       20.63       18.95      6.30 o 
  -4  -3   7     1279.25     1238.19     89.04 o 
  -3  -3   7      675.19      646.68     37.71 o 
  -2  -3   7       26.77       24.63      5.31 o 
  -1  -3   7     1312.57     1321.37     24.69 o 
   0  -3   7        4.98        2.43      3.79 o 
   1  -3   7      143.63      144.48      8.66 o 
   2  -3   7     1228.59     1211.69     21.21 o 
   3  -3   7       97.83       93.36      8.53 o 
   4  -3   7      317.48      315.28     16.23 o 
   5  -3   7       25.09       18.43     11.92 o 
   6  -3   7       67.11       64.20     17.23 o 
  -8  -2   7        2.78        2.10     11.02 o 
  -7  -2   7       70.15       64.53      9.70 o 
  -6  -2   7      174.34      178.16     12.92 o 
  -5  -2   7       36.68       34.42      6.62 o 
  -4  -2   7      839.36      793.22     41.77 o 
  -3  -2   7       50.97       54.67      6.96 o 
  -2  -2   7      155.29      166.87     13.82 o 
  -1  -2   7     1445.01     1559.94     76.07 o 
   0  -2   7       12.21       12.54      4.59 o 
   1  -2   7      191.24      180.64      9.84 o 
   2  -2   7      367.04      333.61     19.58 o 
   3  -2   7        6.63        7.52      5.91 o 
   4  -2   7       90.22       82.03     13.62 o 
   5  -2   7        0.53        3.41     12.52 o 
   6  -2   7      105.72       88.64     18.33 o 
  -8  -1   7       79.35       76.89     12.10 o 
  -7  -1   7      324.11      335.02     14.31 o 
  -6  -1   7       34.20       28.90      5.78 o 
  -5  -1   7      246.93      237.62     12.02 o 
  -4  -1   7      949.51      845.37     27.54 o 
  -3  -1   7       10.37        9.72      7.21 o 
  -2  -1   7     1249.06     1201.34     30.15 o 
  -1  -1   7        0.42        1.59      3.89 o 
   0  -1   7      934.50      928.75     18.06 o 
   1  -1   7     1326.91     1365.54     25.74 o 
   2  -1   7       40.63       40.38      6.73 o 
   3  -1   7      244.95      240.69     18.83 o 
   4  -1   7       15.01       20.53     11.32 o 
   5  -1   7      164.01      166.47     19.93 o 
  -9   0   7        8.46        9.82     15.12 o 
  -8   0   7       52.31       47.97     10.44 o 
  -7   0   7      126.88      132.56      9.32 o 
  -6   0   7       24.31       28.55     10.02 o 
  -5   0   7      627.95      597.07     24.84 o 
  -4   0   7       35.94       33.05      9.52 o 
  -3   0   7      530.71      482.08     21.74 o 
  -2   0   7      905.57      867.20     27.04 o 
  -1   0   7      314.51      295.54     12.32 o 
   0   0   7     1076.53     1058.98     23.89 o 
   1   0   7      132.81      123.80     10.12 o 
   2   0   7      264.98      257.92     18.83 o 
   3   0   7      201.38      215.85     20.33 o 
   4   0   7        0.07       -0.30     11.22 o 
   5   0   7       81.17       94.35     18.23 o 
  -9   1   7       71.19       83.24     13.38 o 
  -8   1   7      149.18      156.61     13.84 o 
  -7   1   7       13.26       17.23     12.62 o 
  -6   1   7      110.48      109.18     15.32 o 
  -5   1   7      506.15      473.97     24.34 o 
  -4   1   7        1.93        3.61      8.31 o 
  -3   1   7      875.69      851.58     28.25 o 
  -2   1   7      206.07      198.62     16.33 o 
  -1   1   7     1497.91     1475.12     24.26 o 
   0   1   7      516.01      505.97     18.98 o 
   1   1   7        0.30       -0.01      5.79 o 
   2   1   7      210.60      229.37     19.43 o 
   3   1   7        8.46        7.21     10.82 o 
   4   1   7       70.39       95.75     18.33 o 
  -9   2   7      151.33      145.13     22.54 o 
  -8   2   7        1.36        3.71     14.22 o 
  -7   2   7       40.53       38.86     12.82 o 
  -6   2   7      190.61      187.70     19.93 o 
  -5   2   7       50.20       42.67     12.12 o 
  -4   2   7       10.97        9.21      8.41 o 
  -3   2   7      101.10      100.56     13.22 o 
  -2   2   7       62.45       65.81     11.42 o 
  -1   2   7      372.36      367.65     14.98 o 
   0   2   7       63.43       63.01      8.14 o 
   1   2   7       73.97       83.84     13.52 o 
   2   2   7       37.70       36.06     12.72 o 
   3   2   7        0.35        1.70     11.82 o 
   4   2   7       23.47       33.15     15.42 o 
  -9   3   7      120.93      109.98     22.04 o 
  -8   3   7        5.68        2.10     14.72 o 
  -7   3   7      205.42      211.84     23.14 o 
  -6   3   7      121.68      112.98     17.13 o 
  -5   3   7        3.50        1.00     10.52 o 
  -4   3   7       69.87       63.50     13.32 o 
  -3   3   7        2.12        0.90      9.32 o 
  -2   3   7      729.13      725.57     28.15 o 
  -1   3   7        2.00        2.19      6.80 o 
   0   3   7       85.10       96.06     14.62 o 
   1   3   7       66.42       58.59     13.62 o 
   2   3   7       10.25       11.12     12.52 o 
   3   3   7        8.10        9.62     13.12 o 
  -8   4   7        1.50        5.41     15.93 o 
  -7   4   7       80.41       77.93     18.13 o 
  -6   4   7       16.77       13.52     13.32 o 
  -5   4   7       36.11       29.95     13.52 o 
  -4   4   7      221.82      248.70     21.94 o 
  -3   4   7       36.76       36.26     12.52 o 
  -2   4   7      371.48      398.52     16.96 o 
  -1   4   7       16.77       12.42     10.92 o 
   0   4   7      109.42      119.59     17.03 o 
   1   4   7       15.27       15.32     12.62 o 
   2   4   7       29.05       34.06     15.22 o 
  -8   5   7      146.86      185.20     25.14 o 
  -7   5   7       38.92       28.05     16.83 o 
  -6   5   7        8.66        5.81     14.32 o 
  -5   5   7      112.05      111.38     18.53 o 
  -4   5   7       14.68       20.23     13.62 o 
  -3   5   7      314.44      310.30     24.24 o 
  -2   5   7      154.61      154.69     13.38 o 
  -1   5   7       31.68       26.34     13.42 o 
   0   5   7       62.92       82.13     17.03 o 
   1   5   7        6.09        2.50     14.12 o 
  -7   6   7        3.72        4.01     17.33 o 
  -6   6   7       55.87       64.40     19.53 o 
  -5   6   7      160.61      162.36     22.04 o 
  -4   6   7        2.43        3.31     14.72 o 
  -3   6   7      106.78      118.29     19.13 o 
  -2   6   7        2.70        2.70     12.82 o 
  -1   6   7       38.34       35.16     15.83 o 
  -4   7   7       15.90       14.82     17.73 o 
   0 -12   8       39.33       19.33     16.33 o 
   1 -12   8       37.74       36.76     17.13 o 
  -2 -11   8       85.90       79.83     17.63 o 
  -1 -11   8       22.39       22.38     10.08 o 
   0 -11   8        5.19        2.16      9.31 o 
   1 -11   8      131.50      111.88     18.63 o 
   2 -11   8        3.39        3.51     13.02 o 
   3 -11   8       61.47       50.48     16.73 o 
   4 -11   8      173.74      167.97     22.34 o 
  -4 -10   8      110.83      122.20     19.93 o 
  -3 -10   8        0.02       -1.40     12.12 o 
  -2 -10   8      111.10      108.38     17.03 o 
  -1 -10   8        7.78        4.80      8.46 o 
   0 -10   8      156.84      154.75     13.18 o 
   1 -10   8      190.18      214.95     21.33 o 
   2 -10   8        0.01        1.30     11.92 o 
   3 -10   8      116.15      107.07     17.83 o 
   4 -10   8      206.01      177.99     21.33 o 
   5 -10   8       17.46       15.53     15.63 o 
  -5  -9   8      254.86      251.11     24.94 o 
  -4  -9   8       66.66       59.50     14.12 o 
  -3  -9   8      106.07      108.07     16.43 o 
  -2  -9   8       58.66       52.20      9.23 o 
  -1  -9   8      131.70      123.74     11.01 o 
   0  -9   8      251.37      225.85     14.62 o 
   1  -9   8       98.74       87.74     14.72 o 
   2  -9   8        0.54        1.30     10.72 o 
   3  -9   8      615.75      590.96     30.65 o 
   4  -9   8       80.02       73.62     16.53 o 
   5  -9   8       60.34       47.78     16.23 o 
  -6  -8   8      118.15      107.87     17.83 o 
  -5  -8   8      303.38      305.29     24.64 o 
  -4  -8   8       18.11       17.43     10.32 o 
  -3  -8   8      106.77      100.46     10.39 o 
  -2  -8   8      344.03      307.99     14.73 o 
  -1  -8   8       29.67       34.21      7.83 o 
   0  -8   8      172.17      170.22     12.02 o 
   1  -8   8       34.19       31.01      7.30 o 
   2  -8   8        2.00        2.10      9.72 o 
   3  -8   8      295.00      280.15     22.64 o 
   4  -8   8        6.30        7.21     11.92 o 
   5  -8   8      109.37      139.13     20.53 o 
  -6  -7   8      387.34      378.81     26.94 o 
  -5  -7   8      151.99      165.17     19.33 o 
  -4  -7   8      143.27      154.63     14.57 o 
  -3  -7   8      338.47      365.82     15.42 o 
  -2  -7   8      222.37      223.80     12.61 o 
  -1  -7   8      136.27      140.33     10.68 o 
   0  -7   8       58.80       59.64      7.90 o 
   1  -7   8        0.75        1.20      5.98 o 
   2  -7   8      550.66      536.67     26.14 o 
   3  -7   8       27.89       27.64     11.72 o 
   4  -7   8      136.41      129.41     17.43 o 
   5  -7   8      150.69      140.43     19.13 o 
   6  -7   8       28.69       28.15     15.93 o 
  -7  -6   8      186.72      152.65     20.03 o 
  -6  -6   8      416.44      292.67     23.44 o 
  -5  -6   8      165.56      187.30     18.93 o 
  -4  -6   8       25.64       21.74      6.99 o 
  -3  -6   8       75.49       79.82      8.68 o 
  -2  -6   8       99.26      107.00      9.37 o 
  -1  -6   8      108.71       96.76      8.70 o 
   0  -6   8      160.34      149.29     10.37 o 
   1  -6   8      303.39      342.96     21.03 o 
   2  -6   8      249.81      255.21     19.43 o 
   3  -6   8      162.49      152.55     17.43 o 
   4  -6   8      141.71      143.73     17.33 o 
   5  -6   8       34.48       25.74     14.72 o 
  -8  -5   8        1.75       -0.70     13.42 o 
  -7  -5   8      172.63      170.98     20.53 o 
  -6  -5   8       67.61       65.31     12.82 o 
  -5  -5   8      227.16      239.00     13.56 o 
  -4  -5   8      368.79      354.81     14.75 o 
  -3  -5   8        3.62        3.65      5.05 o 
  -2  -5   8      616.43      584.79     24.64 o 
  -1  -5   8       29.81       26.51      6.11 o 
   0  -5   8      168.34      159.36     15.42 o 
   1  -5   8      593.01      577.73     24.84 o 
   2  -5   8       56.04       54.29     11.42 o 
   3  -5   8       96.15       91.85     13.52 o 
   4  -5   8       14.56       11.82     11.12 o 
   5  -5   8       50.74       59.40     10.74 o 
   6  -5   8       96.56       86.24     19.03 o 
  -8  -4   8       61.82       42.67     14.82 o 
  -7  -4   8      167.45      143.13     17.63 o 
  -6  -4   8        2.19       -1.35      6.38 o 
  -5  -4   8        2.59        3.18      5.70 o 
  -4  -4   8       40.24       38.99      7.18 o 
  -3  -4   8      258.65      256.57     12.27 o 
  -2  -4   8      984.64      961.40     39.61 o 
  -1  -4   8      423.25      422.38     21.03 o 
   0  -4   8      120.11      137.22     15.02 o 
   1  -4   8      322.49      343.96     19.83 o 
   2  -4   8       21.16       16.08      7.11 o 
   3  -4   8       14.54        9.56      6.96 o 
   4  -4   8        0.06       -0.44      7.39 o 
   5  -4   8      303.79      314.11     25.24 o 
   6  -4   8       28.83       16.23     16.23 o 
  -8  -3   8      105.67      102.47     17.13 o 
  -7  -3   8       22.93       26.18      8.57 o 
  -6  -3   8      132.63      139.23     16.13 o 
  -5  -3   8      138.37      139.03     10.86 o 
  -4  -3   8       21.03       17.58      6.66 o 
  -3  -3   8      725.74      712.61     43.97 o 
  -2  -3   8       62.90       51.68     10.02 o 
  -1  -3   8       20.29       22.54      8.31 o 
   0  -3   8      198.85      194.36      9.94 o 
   1  -3   8        7.30        2.84      5.26 o 
   2  -3   8      115.53      121.09      9.95 o 
   3  -3   8       30.73       22.94      7.36 o 
   4  -3   8       66.72       66.51     13.82 o 
   5  -3   8      230.75      239.89     23.34 o 
  -8  -2   8      113.15      120.80     17.43 o 
  -7  -2   8       16.69       18.70      8.50 o 
  -6  -2   8      166.13      155.14     11.72 o 
  -5  -2   8        2.31        1.69      5.99 o 
  -4  -2   8      635.70      622.96     54.09 o 
  -3  -2   8      856.88      806.30     27.95 o 
  -2  -2   8        6.21        3.07      4.55 o 
  -1  -2   8      495.24      485.12     14.57 o 
   0  -2   8        5.88        2.75      5.17 o 
   1  -2   8      662.71      677.94     17.62 o 
   2  -2   8        1.60        0.71      6.30 o 
   3  -2   8        5.11        3.05      7.30 o 
   4  -2   8      280.40      268.84     23.54 o 
   5  -2   8       72.58       68.51     17.83 o 
  -8  -1   8       18.02       20.82      9.86 o 
  -7  -1   8      103.30      111.25     11.22 o 
  -6  -1   8      136.63      130.16     11.30 o 
  -5  -1   8      120.77      108.98     14.42 o 
  -4  -1   8     2482.74     2289.61     46.58 o 
  -3  -1   8       80.93       69.81     10.82 o 
  -2  -1   8      646.45      646.97     23.64 o 
  -1  -1   8      604.61      620.37     16.10 o 
   0  -1   8      249.21      240.72     11.82 o 
   1  -1   8      901.95      921.96     20.64 o 
   2  -1   8        6.61        3.15      6.83 o 
   3  -1   8       32.07       30.85     12.12 o 
   4  -1   8      144.43      148.74     18.93 o 
   5  -1   8       13.58       10.22     14.32 o 
  -9   0   8       53.35       46.88     19.83 o 
  -8   0   8        0.98       -0.40     13.62 o 
  -7   0   8      248.50      256.31     23.24 o 
  -6   0   8       32.63       24.44     10.82 o 
  -5   0   8      312.00      272.34     20.83 o 
  -4   0   8      500.88      463.65     23.14 o 
  -3   0   8      279.09      262.93     19.03 o 
  -2   0   8      814.37      828.57     19.12 o 
  -1   0   8      234.18      240.62     11.91 o 
   0   0   8      730.39      776.56     19.33 o 
   1   0   8       57.40       67.24      8.75 o 
   2   0   8        1.80        2.40      9.92 o 
   3   0   8      106.91      109.88     16.83 o 
   4   0   8       28.36       29.25     14.82 o 
  -9   1   8       12.01       10.92     18.73 o 
  -8   1   8       26.08       21.64     15.42 o 
  -7   1   8       93.04       89.95     16.93 o 
  -6   1   8        0.81        0.60     11.02 o 
  -5   1   8      803.53      788.48     30.85 o 
  -4   1   8        9.63        9.42     10.02 o 
  -3   1   8      136.47      128.71     15.02 o 
  -2   1   8       92.45       85.37      9.05 o 
  -1   1   8      343.79      370.06     15.15 o 
   0   1   8      319.92      302.82     14.48 o 
   1   1   8        0.63        1.10      9.62 o 
   2   1   8        0.88        1.90     10.82 o 
   3   1   8       52.67       46.38     16.13 o 
   4   1   8       12.00        9.92     14.62 o 
  -8   2   8       42.03       39.06     16.93 o 
  -7   2   8       93.93       96.66     18.13 o 
  -6   2   8       89.16       80.23     15.83 o 
  -5   2   8      186.15      168.67     18.43 o 
  -4   2   8      132.30      138.22     16.63 o 
  -3   2   8      186.07      179.29     18.73 o 
  -2   2   8      168.21      180.70     12.62 o 
  -1   2   8      417.95      412.79     19.58 o 
   0   2   8       49.94       50.18     12.92 o 
   1   2   8        5.15        4.61     11.02 o 
   2   2   8       62.68       69.61     17.03 o 
   3   2   8       21.10       12.02     14.42 o 
  -8   3   8       71.84       68.71     19.83 o 
  -7   3   8        9.95       11.32     15.12 o 
  -6   3   8      417.93      400.75     26.54 o 
  -5   3   8        4.09       -0.40     12.02 o 
  -4   3   8      260.49      263.73     22.74 o 
  -3   3   8      179.22      173.68     21.13 o 
  -2   3   8      198.56      216.14     14.33 o 
  -1   3   8      175.63      182.42     13.85 o 
   0   3   8       21.47       27.95     12.92 o 
   1   3   8        8.35       10.52     12.92 o 
   2   3   8       81.03       84.64     18.23 o 
  -7   4   8      122.40      111.58     21.13 o 
  -6   4   8      272.77      284.76     26.74 o 
  -5   4   8        4.41        2.80     13.62 o 
  -4   4   8      175.28      208.44     22.94 o 
  -3   4   8       53.53       58.49     16.43 o 
  -2   4   8      276.64      293.46     16.92 o 
  -1   4   8       99.54      120.90     18.23 o 
   0   4   8        0.48        2.20     13.02 o 
   1   4   8       98.03       92.25     18.83 o 
  -7   5   8      115.71      116.09     22.84 o 
  -6   5   8       21.45       13.72     17.13 o 
  -5   5   8       16.42       16.93     16.33 o 
  -4   5   8       45.72       40.77     16.63 o 
  -3   5   8       17.48       14.84     10.53 o 
  -2   5   8       30.81       24.94     14.82 o 
  -1   5   8        6.04        5.11     14.02 o 
  -4   6   8        4.33        4.11     18.63 o 
  -3   6   8       54.69       63.40     18.33 o 
  -2 -11   9       12.77        8.71     14.42 o 
  -1 -11   9      116.03      122.66     13.42 o 
   0 -11   9      143.34      132.31     19.73 o 
   1 -11   9       28.30       21.53     14.52 o 
   2 -11   9      125.81      124.40     20.33 o 
   3 -11   9       14.53       16.63     15.63 o 
  -4 -10   9       60.79       66.11     17.73 o 
  -3 -10   9       99.92       96.56     16.73 o 
  -2 -10   9       28.63       20.97      9.51 o 
  -1 -10   9      161.88      159.66     13.67 o 
   0 -10   9       87.11       92.44     11.68 o 
   1 -10   9       59.00       49.58     14.92 o 
   2 -10   9      183.80      210.34     23.04 o 
   3 -10   9        8.19        7.31     13.62 o 
   4 -10   9      146.38      154.75     22.14 o 
  -5  -9   9       69.99       83.54     18.13 o 
  -4  -9   9      103.26       89.34     17.33 o 
  -3  -9   9       23.84       16.07      9.07 o 
  -2  -9   9      133.19      141.47     12.60 o 
  -1  -9   9      384.72      364.61     16.81 o 
   0  -9   9        0.76        0.01      7.28 o 
   1  -9   9      221.03      221.66     21.33 o 
   2  -9   9       30.13       30.05     13.52 o 
   3  -9   9      396.66      362.89     25.74 o 
   4  -9   9      224.37      240.69     25.24 o 
  -6  -8   9        0.86        0.30     13.62 o 
  -5  -8   9      213.25      202.83     22.24 o 
  -4  -8   9      100.03      120.90     17.43 o 
  -3  -8   9        8.80        8.99      7.65 o 
  -2  -8   9      112.55      106.34     10.69 o 
  -1  -8   9       27.73       29.92      8.03 o 
   0  -8   9      288.94      289.17     14.85 o 
   1  -8   9      138.17      132.05     11.22 o 
   2  -8   9       47.08       36.66     12.72 o 
   3  -8   9      851.34      805.00     35.06 o 
   4  -8   9       51.17       59.40     16.23 o 
   5  -8   9       62.90       59.60     17.63 o 
  -6  -7   9      105.63      121.00     18.73 o 
  -5  -7   9      327.58      321.92     24.34 o 
  -4  -7   9        3.94        5.23      7.29 o 
  -3  -7   9      664.70      667.50     20.47 o 
  -2  -7   9      143.80      131.32     10.97 o 
  -1  -7   9      242.05      211.92     12.46 o 
   0  -7   9      338.43      328.53     22.04 o 
   1  -7   9        3.25        1.80      9.62 o 
   2  -7   9      840.49      802.50     32.05 o 
   3  -7   9      205.89      208.94     21.33 o 
   4  -7   9        5.34        3.51     12.52 o 
   5  -7   9       92.04       99.96     19.13 o 
  -7  -6   9        0.12        1.00     13.02 o 
  -6  -6   9      382.08      391.53     26.64 o 
  -5  -6   9       96.91       85.40     11.92 o 
  -4  -6   9       24.17       22.24      7.68 o 
  -3  -6   9     1414.41     1401.03     27.44 o 
  -2  -6   9        2.14        2.15      6.02 o 
  -1  -6   9      286.36      263.59     15.83 o 
   0  -6   9      343.58      328.23     21.53 o 
   1  -6   9        8.34        1.80      8.21 o 
   2  -6   9      810.96      827.94     32.35 o 
   3  -6   9       41.04       35.26     13.62 o 
   4  -6   9      134.45      164.27     19.43 o 
   5  -6   9       71.40       72.82     17.63 o 
  -7  -5   9       86.95       92.45     17.13 o 
  -6  -5   9      545.12      571.53     29.65 o 
  -5  -5   9       34.16       27.98      8.31 o 
  -4  -5   9      876.78      893.04     50.58 o 
  -3  -5   9      527.52      507.69     29.55 o 
  -2  -5   9       23.44       17.28      6.50 o 
  -1  -5   9      163.33      152.75     15.63 o 
   0  -5   9       76.08       69.01     12.42 o 
   1  -5   9      243.65      240.69     19.43 o 
   2  -5   9      169.29      161.86     18.13 o 
   3  -5   9       19.09       20.63     11.62 o 
   4  -5   9      303.91      296.88     23.94 o 
  -8  -4   9        5.08        1.80     13.12 o 
  -7  -4   9      334.93      355.68     25.64 o 
  -6  -4   9      335.62      352.04     17.45 o 
  -5  -4   9        3.42        1.50      6.69 o 
  -4  -4   9     1866.46     1897.18     88.59 o 
  -3  -4   9      118.34      118.79     13.82 o 
  -2  -4   9       15.97       14.82      9.32 o 
  -1  -4   9      175.15      178.69     17.43 o 
   0  -4   9       80.16       86.34     13.12 o 
   1  -4   9      473.07      527.95     25.34 o 
   2  -4   9      226.58      250.41     21.03 o 
   3  -4   9      230.48      221.36     20.03 o 
  -8  -3   9      128.39      136.12     19.53 o 
  -7  -3   9      314.79      315.18     17.46 o 
  -6  -3   9       11.03       12.53      7.92 o 
  -5  -3   9     1058.23     1066.93     36.06 o 
  -4  -3   9      313.25      319.01     15.01 o 
  -3  -3   9      350.25      310.40     20.83 o 
  -2  -3   9      267.35      258.32     19.33 o 
  -1  -3   9       31.60       30.95     10.32 o 
   0  -3   9      216.07      222.36     18.43 o 
   1  -3   9      367.64      388.63     22.64 o 
   2  -3   9        1.18        0.85      6.69 o 
   3  -3   9      278.13      282.23     15.75 o 
   4  -3   9       46.69       56.49     14.92 o 
  -8  -2   9      351.03      404.33     20.03 o 
  -7  -2   9      351.48      359.02     17.97 o 
  -6  -2   9       82.05       98.13     16.33 o 
  -5  -2   9     1020.61      964.36     34.36 o 
  -4  -2   9       52.60       49.88     12.12 o 
  -3  -2   9      785.66      766.44     29.65 o 
  -2  -2   9      235.09      215.85     18.43 o 
  -1  -2   9      342.70      373.30     21.94 o 
   0  -2   9      200.77      207.00     12.09 o 
   1  -2   9      387.70      418.56     16.03 o 
   2  -2   9       52.61       64.93      9.35 o 
   3  -2   9       51.03       61.70     15.22 o 
   4  -2   9       23.05       24.64     14.32 o 
  -8  -1   9      138.20      131.01     20.63 o 
  -7  -1   9       80.24       76.52     16.63 o 
  -6  -1   9      411.14      370.90     25.44 o 
  -5  -1   9      213.16      207.74     20.53 o 
  -4  -1   9      272.87      251.31     20.63 o 
  -3  -1   9      280.93      306.80     21.23 o 
  -2  -1   9       28.07       31.94      6.94 o 
  -1  -1   9       29.35       26.13      7.01 o 
   0  -1   9      137.51      145.07     11.52 o 
   1  -1   9       38.46       36.91      8.36 o 
   2  -1   9       33.01       29.95     13.12 o 
   3  -1   9        0.09        2.20     12.12 o 
   4  -1   9       67.86       76.92     19.23 o 
  -8   0   9      141.74      151.65     21.64 o 
  -7   0   9        8.58       10.12     13.42 o 
  -6   0   9      149.36      149.24     18.93 o 
  -5   0   9        0.35        1.20      9.42 o 
  -4   0   9      272.73      277.45     21.84 o 
  -3   0   9      166.90      171.88     18.53 o 
  -2   0   9        1.86        3.08      6.64 o 
  -1   0   9       12.88       10.92      7.22 o 
   0   0   9      243.61      246.16     14.20 o 
   1   0   9        1.99        0.10     11.22 o 
   2   0   9       58.62       66.51     16.13 o 
   3   0   9        4.84        1.20     14.52 o 
  -8   1   9       28.02       25.64     16.83 o 
  -7   1   9       60.39       56.69     17.13 o 
  -6   1   9        3.83        6.21     12.82 o 
  -5   1   9      258.35      251.51     22.74 o 
  -4   1   9      122.13      132.21     17.23 o 
  -3   1   9        0.37        0.80     10.72 o 
  -2   1   9        1.45        1.90      7.22 o 
  -1   1   9       18.19       14.97      8.07 o 
   0   1   9       64.66       69.71     10.19 o 
   1   1   9       33.41       28.35     13.72 o 
   2   1   9       22.48       10.32     13.42 o 
  -8   2   9       31.84       26.54     18.23 o 
  -7   2   9      184.37      190.41     22.94 o 
  -6   2   9        0.38       -0.20     11.72 o 
  -5   2   9      179.47      178.39     21.84 o 
  -4   2   9       31.87       35.46     14.12 o 
  -3   2   9       55.17       57.29     14.52 o 
  -2   2   9       87.28       97.21     11.38 o 
  -1   2   9        0.98        0.73      8.72 o 
   0   2   9       14.23       14.52     12.52 o 
   1   2   9       49.98       48.48     16.53 o 
   2   2   9        0.23        1.00     15.73 o 
  -7   3   9       10.72       12.12     16.93 o 
  -6   3   9      100.05      108.78     19.73 o 
  -5   3   9      108.23      135.72     18.63 o 
  -4   3   9        0.15       -3.00     12.72 o 
  -3   3   9       22.69       28.46      9.83 o 
  -2   3   9        1.94        5.05      9.28 o 
  -1   3   9        0.22        0.80     12.22 o 
   0   3   9       69.19       68.31     18.03 o 
   1   3   9        9.22       13.02     15.32 o 
  -6   4   9       26.49       27.54     17.73 o 
  -5   4   9        2.01        0.50     15.12 o 
  -4   4   9       49.38       46.27     17.43 o 
  -3   4   9       51.89       57.40     11.87 o 
  -2   4   9       15.57       14.12     15.53 o 
  -1   4   9       32.13       36.66     17.23 o 
  -4   5   9       22.42       20.13     19.43 o 
  -1 -11  10        0.57        0.84     10.51 o 
   0 -11  10      232.28      220.46     25.24 o 
   1 -11  10       68.20       57.59     17.73 o 
  -3 -10  10       85.48       77.93     17.93 o 
  -2 -10  10       15.31       12.62      9.70 o 
  -1 -10  10       53.67       56.10     11.08 o 
   0 -10  10      361.19      368.44     24.54 o 
   1 -10  10        0.73        0.30     13.12 o 
   2 -10  10      202.33      186.30     22.34 o 
   3 -10  10      117.86      103.77     20.13 o 
  -4  -9  10        3.23       -0.20     13.02 o 
  -3  -9  10       43.09       39.16     10.61 o 
  -2  -9  10       27.44       23.96      9.35 o 
  -1  -9  10      464.44      475.90     19.50 o 
   0  -9  10       53.81       35.22      9.35 o 
   1  -9  10      113.05      104.57     17.33 o 
   2  -9  10      241.18      244.50     24.14 o 
   3  -9  10       12.96       12.12     14.62 o 
  -5  -8  10       11.34        9.21     11.62 o 
  -4  -8  10      119.07      112.41     13.47 o 
  -3  -8  10        0.71        0.35      7.82 o 
  -2  -8  10      129.73      132.37     13.37 o 
  -1  -8  10      437.07      459.68     24.94 o 
   0  -8  10        8.99        5.66      8.07 o 
   1  -8  10       91.22       90.25     16.13 o 
   2  -8  10      199.13      170.18     21.13 o 
   3  -8  10      121.13      121.90     19.13 o 
   4  -8  10       80.54      100.16     19.83 o 
  -6  -7  10       90.04       66.61     15.73 o 
  -5  -7  10      129.78      121.45     12.53 o 
  -4  -7  10        8.30        6.71      7.72 o 
  -3  -7  10        1.59        2.16      7.33 o 
  -2  -7  10      366.56      396.98     17.28 o 
  -1  -7  10       57.52       61.59      9.42 o 
   0  -7  10       38.85       45.67     13.12 o 
   1  -7  10       11.68       13.02     10.42 o 
   2  -7  10        1.15        3.71     11.52 o 
   3  -7  10      150.12      147.24     19.73 o 
   4  -7  10       10.78       13.02     14.92 o 
  -7  -6  10      208.13      185.60     22.64 o 
  -6  -6  10        4.46        4.41     12.12 o 
  -5  -6  10      215.93      213.16     15.69 o 
  -4  -6  10      226.11      224.58     14.84 o 
  -3  -6  10        2.75        1.75      6.87 o 
  -2  -6  10      225.71      229.31     14.15 o 
  -1  -6  10        4.05        0.00      9.82 o 
   0  -6  10       64.84       80.83     14.42 o 
   1  -6  10      109.40      125.50     16.83 o 
   2  -6  10      480.18      468.36     27.64 o 
   3  -6  10      193.85      186.50     21.94 o 
   4  -6  10        1.86       -0.40     15.12 o 
  -7  -5  10       49.52       68.11     17.03 o 
  -6  -5  10      288.49      248.78     62.45 o 
  -5  -5  10       12.04       11.12      7.84 o 
  -4  -5  10        2.91        2.81      7.08 o 
  -3  -5  10      178.73      192.69     13.63 o 
  -2  -5  10       24.91       22.14     10.92 o 
  -1  -5  10       40.18       44.47     12.52 o 
   0  -5  10      118.95      145.74     16.83 o 
   1  -5  10        4.49        8.81     10.62 o 
   2  -5  10      465.50      482.38     27.44 o 
   3  -5  10      179.32      189.21     21.74 o 
   4  -5  10       14.42        7.71     14.42 o 
  -7  -4  10      114.61      122.92     13.35 o 
  -6  -4  10      222.30      208.79     15.56 o 
  -5  -4  10        9.47        3.95      7.57 o 
  -4  -4  10      310.80      328.66     16.36 o 
  -3  -4  10      139.49      126.10     15.12 o 
  -2  -4  10       83.44       92.75     13.72 o 
  -1  -4  10      103.65      131.81     16.13 o 
   0  -4  10       31.79       31.75     11.92 o 
   1  -4  10      346.40      344.16     23.54 o 
   2  -4  10      167.20      158.06     18.13 o 
   3  -4  10        3.44        0.20     13.42 o 
  -8  -3  10        0.47        0.70     10.60 o 
  -7  -3  10      446.06      449.06     20.81 o 
  -6  -3  10        1.22        1.11      7.96 o 
  -5  -3  10       92.65       85.58     10.68 o 
  -4  -3  10      234.49      220.96     21.03 o 
  -3  -3  10        1.23        0.90      9.82 o 
  -2  -3  10       29.03       17.03     10.42 o 
  -1  -3  10      129.41      152.55     18.33 o 
   0  -3  10       21.19       11.92     10.52 o 
   1  -3  10      164.08      177.09     19.63 o 
   2  -3  10        0.49        2.30     11.42 o 
  -8  -2  10      147.73      158.92     15.89 o 
  -7  -2  10      228.22      212.94     26.24 o 
  -6  -2  10       76.49       14.12     13.42 o 
  -5  -2  10      375.15      371.80     26.04 o 
  -4  -2  10      308.89      303.39     23.34 o 
  -3  -2  10        1.99        1.50     10.12 o 
  -2  -2  10        8.32        9.92     10.62 o 
  -1  -2  10        0.31        4.41     10.52 o 
   0  -2  10      302.88      336.95     24.24 o 
   1  -2  10      138.57      165.57     19.93 o 
   3  -2  10      171.15      205.73     24.44 o 
  -8  -1  10      153.39      165.77     24.64 o 
  -7  -1  10       25.06       28.85     16.03 o 
  -6  -1  10       84.51       85.24     17.23 o 
  -5  -1  10      117.05      126.30     18.13 o 
  -4  -1  10       14.98       12.22     11.62 o 
  -3  -1  10       10.33       10.92     11.22 o 
  -2  -1  10      183.75      209.84     20.73 o 
  -1  -1  10        2.15        7.41     11.02 o 
   0  -1  10      334.60      360.10     17.53 o 
   1  -1  10        8.31        6.77      8.31 o 
   2  -1  10       36.48       42.47     15.83 o 
   3  -1  10      205.93      243.69     25.74 o 
  -8   0  10      163.33      189.11     25.94 o 
  -7   0  10       29.80       42.67     17.43 o 
  -6   0  10      131.71      112.18     18.93 o 
  -5   0  10      201.53      200.12     22.54 o 
  -4   0  10       18.97       10.52     12.42 o 
  -3   0  10       42.78       34.36     13.32 o 
  -2   0  10       71.07       85.34     10.63 o 
  -1   0  10      230.51      244.17     15.31 o 
   0   0  10      263.72      278.58     16.74 o 
   1   0  10        0.44       -1.60     13.42 o 
   2   0  10       84.76       96.16     18.53 o 
  -7   1  10       87.65      102.47     20.63 o 
  -6   1  10      148.88      145.03     21.13 o 
  -5   1  10        0.18        0.10     13.32 o 
  -4   1  10       94.52       94.15     17.53 o 
  -3   1  10      116.54      126.31     12.56 o 
  -2   1  10        0.18       -0.05      8.50 o 
  -1   1  10      437.21      494.52     20.63 o 
   0   1  10       30.27       27.85     13.92 o 
   1   1  10        2.84        2.90     13.72 o 
  -7   2  10       83.34      101.06     21.64 o 
  -6   2  10       88.66       80.13     19.53 o 
  -5   2  10      110.71      115.59     18.63 o 
  -4   2  10      130.04      149.84     20.63 o 
  -3   2  10       53.72       54.38     11.54 o 
  -2   2  10      251.84      291.20     18.13 o 
  -1   2  10       78.52       77.53     17.93 o 
   0   2  10        4.02        7.71     14.02 o 
  -6   3  10        0.40        0.70     16.93 o 
  -4   3  10       84.80      100.96     20.33 o 
  -3   3  10        9.47        5.76     10.91 o 
  -2   3  10      290.85      354.82     20.57 o 
  -1   3  10       26.81       22.94     17.13 o 
  -2 -10  11      225.44      247.17     17.91 o 
  -1 -10  11       54.64       70.68     12.18 o 
   0 -10  11      283.61      262.63     26.34 o 
   1 -10  11       72.25       53.39     17.53 o 
  -4  -9  11        1.21        2.71     10.13 o 
  -3  -9  11      141.58      153.06     14.44 o 
  -2  -9  11       64.68       69.71     11.72 o 
  -1  -9  11       25.54       21.86      9.91 o 
   0  -9  11      199.98      216.21     16.50 o 
   1  -9  11        0.68       -2.20     13.32 o 
   2  -9  11       54.77       52.28     17.23 o 
  -5  -8  11       62.11       53.29     16.93 o 
  -4  -8  11       14.27       11.17      9.60 o 
  -3  -8  11      104.40       95.02     11.79 o 
  -2  -8  11       24.24       24.25      9.42 o 
  -1  -8  11      289.74      304.58     17.20 o 
   0  -8  11       98.42       96.96     17.93 o 
   1  -8  11       81.29       86.94     17.63 o 
   2  -8  11      181.84      148.64     20.63 o 
   3  -8  11        2.33        0.80     14.62 o 
  -5  -7  11       14.12       22.02     10.42 o 
  -4  -7  11       29.27       26.61      9.63 o 
  -3  -7  11       69.89       64.23     10.21 o 
  -2  -7  11       92.04       90.40     11.29 o 
  -1  -7  11      415.69      414.77     27.24 o 
   0  -7  11        0.08        1.10     12.12 o 
   1  -7  11      316.64      332.94     26.44 o 
   2  -7  11      314.38      319.82     26.84 o 
   3  -7  11       15.26       10.82     15.12 o 
  -6  -6  11       95.85       96.02     13.20 o 
  -5  -6  11       25.24       23.25      9.59 o 
  -4  -6  11      133.91      115.65     12.36 o 
  -3  -6  11        4.11        3.29      8.04 o 
  -2  -6  11      516.66      485.29     27.44 o 
  -1  -6  11      418.87      408.56     26.84 o 
   0  -6  11       74.39       76.22     14.62 o 
   1  -6  11      556.13      567.32     31.05 o 
   2  -6  11        0.07        1.90     12.52 o 
   3  -6  11       30.27       15.93     15.12 o 
  -6  -5  11        0.97        0.02      8.49 o 
  -5  -5  11        9.44        3.25      8.52 o 
  -4  -5  11      146.01      142.59     12.95 o 
  -3  -5  11       95.74      106.47     15.83 o 
  -2  -5  11      369.91      364.79     25.74 o 
  -1  -5  11      105.13      121.50     17.53 o 
   0  -5  11      176.03      185.40     21.13 o 
   1  -5  11      271.98      279.05     24.14 o 
   2  -5  11       33.06       23.94     14.42 o 
   3  -5  11       35.59       34.46     17.33 o 
  -7  -4  11       26.79       26.35     11.48 o 
  -6  -4  11       81.56       94.22     12.53 o 
  -5  -4  11      209.77      197.44     15.57 o 
  -4  -4  11        1.72        0.50     11.72 o 
  -3  -4  11      109.26      108.78     15.93 o 
  -2  -4  11      108.54       93.35     16.33 o 
  -1  -4  11        5.25        5.01     11.92 o 
   0  -4  11      129.04      130.71     18.03 o 
   1  -4  11       29.10       31.75     13.52 o 
   2  -4  11      131.82      132.41     19.13 o 
  -7  -3  11       12.87        8.21     15.42 o 
  -6  -3  11       26.67       18.43     14.52 o 
  -5  -3  11      268.39      286.36     25.74 o 
  -4  -3  11       12.46       11.52     12.92 o 
  -3  -3  11      140.49      145.64     18.73 o 
  -2  -3  11       80.71       87.24     15.93 o 
  -1  -3  11      177.01      198.12     21.53 o 
   0  -3  11       57.42       51.88     14.72 o 
   1  -3  11      113.32      126.91     19.23 o 
   2  -3  11      200.18      230.97     25.44 o 
  -7  -2  11        0.54       -0.20     15.53 o 
  -6  -2  11      148.68      156.75     21.53 o 
  -5  -2  11       11.62       11.82     13.72 o 
  -4  -2  11       79.62       72.32     16.33 o 
  -3  -2  11      188.03      196.32     22.14 o 
  -2  -2  11        3.40        1.80     12.22 o 
  -1  -2  11      206.42      211.44     22.44 o 
   0  -2  11       25.77       35.56     14.22 o 
   1  -2  11      225.59      245.70     24.34 o 
  -7  -1  11       64.61       79.33     20.53 o 
  -6  -1  11      115.75      133.32     21.23 o 
  -5  -1  11        4.64       -1.20     13.92 o 
  -4  -1  11      150.40      176.89     20.93 o 
  -3  -1  11       77.60       76.32     15.42 o 
  -2  -1  11      117.03      140.13     19.13 o 
  -1  -1  11      101.77      125.60     18.63 o 
   0  -1  11        0.56        0.20     13.12 o 
  -7   0  11       37.56       29.35     18.53 o 
  -6   0  11       11.90       17.43     16.33 o 
  -5   0  11      157.84      160.76     21.64 o 
  -4   0  11       80.73       74.12     17.73 o 
  -3   0  11        1.03       -0.30     13.72 o 
  -2   0  11       10.62       13.42     15.73 o 
  -1   0  11        5.78        4.91     14.22 o 
  -6   1  11       26.82       18.93     17.23 o 
  -5   1  11       89.99       96.96     20.53 o 
  -4   1  11        0.43        1.20     15.22 o 
  -3   1  11       35.69       45.37     17.43 o 
  -2   1  11        5.05        5.42     10.58 o 
  -1   1  11       12.51       16.53     11.72 o 
  -5   2  11       18.98       15.32     18.13 o 
  -4   2  11       10.61       17.17     11.86 o 
  -3   2  11        0.75        3.78     10.93 o 
  -2  -9  12      127.18      120.62     14.38 o 
  -1  -9  12       17.27        7.43     10.44 o 
   0  -9  12       69.46       63.10     18.43 o 
  -4  -8  12        4.00        3.00     10.08 o 
  -3  -8  12      304.44      329.72     19.48 o 
  -2  -8  12      313.43      335.30     19.25 o 
  -1  -8  12       40.70       29.55     15.93 o 
   0  -8  12      158.27      152.45     21.53 o 
   1  -8  12       23.88       20.43     15.93 o 
  -4  -7  12       23.47       30.41     10.68 o 
  -3  -7  12      394.18      400.71     20.53 o 
  -2  -7  12       93.56       98.56     18.53 o 
  -1  -7  12      166.66      161.96     21.13 o 
   0  -7  12      134.35      140.93     20.83 o 
   1  -7  12       12.74        8.51     14.42 o 
  -5  -6  12        1.51        0.52      9.75 o 
  -4  -6  12       40.56       38.48     10.83 o 
  -3  -6  12      165.77      138.72     20.23 o 
  -2  -6  12       44.25       46.27     15.73 o 
  -1  -6  12       89.46      110.88     19.03 o 
   0  -6  12        1.94        0.10     13.62 o 
   1  -6  12       37.08       49.88     17.13 o 
  -6  -5  12       52.72       50.08     12.73 o 
  -5  -5  12       13.48       17.05     10.23 o 
  -4  -5  12      164.72      183.50     22.24 o 
  -3  -5  12        6.99       13.42     13.72 o 
  -2  -5  12      103.52       94.35     18.33 o 
  -1  -5  12        4.35        3.71     11.82 o 
   0  -5  12       29.46       30.75     15.42 o 
   1  -5  12      310.76      352.97     28.45 o 
  -6  -4  12        1.20        3.71     15.53 o 
  -5  -4  12        1.24        3.31     12.62 o 
  -4  -4  12       53.30       43.47     16.33 o 
  -3  -4  12      155.62      157.55     20.73 o 
  -2  -4  12      195.98      196.12     23.64 o 
  -1  -4  12        7.73       11.52     14.22 o 
   0  -4  12      128.10      131.11     19.93 o 
   1  -4  12      156.14      155.35     21.03 o 
  -6  -3  12        2.11        0.70     15.63 o 
  -5  -3  12      228.93      259.92     27.24 o 
  -4  -3  12       12.15       14.92     14.92 o 
  -2  -3  12      139.09      163.36     21.03 o 
  -1  -3  12       36.33       54.89     16.73 o 
   0  -3  12      304.57      331.44     27.95 o 
   1  -3  12       47.42       52.89     17.53 o 
  -6  -2  12       19.06       13.32     16.93 o 
  -5  -2  12      116.22      135.92     21.94 o 
  -4  -2  12       31.07       29.15     16.43 o 
  -3  -2  12      175.03      203.63     23.44 o 
  -2  -2  12       67.85       76.02     18.23 o 
  -1  -2  12       93.28      102.37     20.33 o 
   0  -2  12       67.15       73.02     19.53 o 
  -5  -1  12        7.29        6.61     16.43 o 
  -4  -1  12      150.93      145.84     21.94 o 
  -3  -1  12       47.74       54.79     17.83 o 
  -2  -1  12       19.37       20.13     16.43 o 
  -1  -1  12       70.71       66.61     18.43 o 
  -5   0  12       32.56       29.75     18.63 o 
  -4   0  12       62.74       71.01     19.93 o 
  -3   0  12        4.62       10.22     16.93 o 
  -2   0  12       95.20      117.49     23.04 o 
  -2  -7  13      234.37      229.97     26.74 o 
  -1  -7  13        0.02        0.00     15.02 o 
  -3  -6  13      176.17      195.62     24.44 o 
  -2  -6  13       57.68       58.49     18.43 o 
  -1  -6  13       47.13       51.18     18.43 o 
  -4  -5  13      147.41      153.15     23.34 o 
  -3  -5  13      291.18      333.04     29.85 o 
  -2  -5  13        0.27       -1.20     15.42 o 
  -1  -5  13      146.12      161.66     23.24 o 
  -4  -4  13      253.21      262.32     28.95 o 
  -3  -4  13      129.32      154.55     23.34 o 
  -2  -4  13       38.99       40.06     18.23 o 
  -1  -4  13      136.63      150.74     22.74 o 
  -4  -3  13      156.10      175.48     24.64 o 
  -3  -3  13        4.15        2.30     16.53 o 
  -2  -3  13       65.03       80.83     20.23 o 
                                                 
